# Supplementary material for: Comparative analysis of mite genomes reveals positive selection for diet adaptation
Source: Commun Biol. 2021 Jun 3;4:668. doi: 10.1038/s42003-021-02173-3 (PMC8175442; doi:10.1038/s42003-021-02173-3)
Supplement: Supplementary file 4 — Supplementary Data 1 [file 42003_2021_2173_MOESM4_ESM.xls]

## Sheet: Pseudogenes
Pseudogene NO.	Reference ID	Annotation	Annotated species
1	stmim00007	Thioredoxin-dependent peroxide reductase	D. farinae, pseudogene_snv; D. gallinae, pseudogne_terminal; I. scapularis, pseudogene_Both; M. occidentalis, pseudogne_terminal; V. destructor, pseudogne_terminal; V. jacobsoni, pseudogne_terminal;
2	stmim00009	Reverse transcriptase (RNA-dependent DNA polymerase)	I. scapularis, pseudogne_terminal; ledelpseudogene_Both; M. occidentalis, pseudogene_Both; S. scabiei, pseudogene_snv; T. urticae,pseudogene_snv;
3	stmim00012	ABC protein, subfamily ABCH	B. yothersi, pseudogne_terminal; D. farinae, pseudogene_snv; D. gallinae, pseudogene_snv; P. ovis, pseudogne_terminal;
4	stmim00016	Belongs to the peptidase C1 family	B. yothersi, pseudogene_Both; T. urticae,pseudogene_snv;
5	stmim00017	Belongs to the 5'-nucleotidase family	D. farinae, pseudogene_snv; I. scapularis, pseudogene_snv;
6	stmim00051	Zgc 85777	T. urticae,pseudogene_snv; trmerpseudogene_snv;
7	stmim00084	Down syndrome cell adhesion	D. farinae, pseudogene_snv; D. gallinae, pseudogene_snv;
8	stmim00091	In Between Ring fingers	M. occidentalis, pseudogne_terminal; P. ovis, pseudogene_snv;
9	stmim00112	Dynamin GTPase effector domain	D. farinae, pseudogene_snv; T. urticae,pseudogene_snv;
10	stmim00118	protein delipidation	D. tinctorium, pseudogene_snv; ledelpseudogene_Both; P. ovis, pseudogne_terminal;
11	stmim00120	It is involved in the biological process described with intracellular protein transport	D. tinctorium, pseudogene_snv; ledelpseudogene_snv; S. scabiei, pseudogene_snv;
12	stmim00124	ATP-dependent RNA helicase	D. farinae, pseudogene_snv; M. occidentalis, pseudogene_snv;
13	stmim00130	Tubulin is the major constituent of microtubules. It binds two moles of GTP, one at an exchangeable site on the beta chain and one at a non-exchangeable site on the alpha chain	I. scapularis, pseudogene_Both; T. urticae,pseudogene_snv;
14	stmim00143	Beat protein	D. tinctorium, pseudogene_snv; ledelpseudogene_snv; T. urticae,pseudogne_terminal;
15	stmim00148	It is involved in the biological process described with protein phosphorylation	D. tinctorium, pseudogene_Both; M. occidentalis, pseudogene_Both;
16	stmim00156	ligand-activated sequence-specific DNA binding RNA polymerase II transcription factor activity. It is involved in the biological process described with	D. gallinae, pseudogene_snv; I. scapularis, pseudogne_terminal; M. occidentalis, pseudogene_snv;
17	stmim00162	Domain of unknown function (DUF4704)	D. farinae, pseudogene_snv; ledelpseudogene_snv;
18	stmim00186	Ubiquitin carboxyl-terminal hydrolase	D. tinctorium, pseudogne_terminal; ledelpseudogene_snv; P. ovis, pseudogene_snv;
19	stmim00189	K02A2.6-like	B. yothersi, pseudogene_Both; D. farinae, pseudogene_snv; D. gallinae, pseudogene_Both; D. tinctorium, pseudogene_Both; I. scapularis, pseudogene_Both; ledelpseudogene_snv; M. occidentalis, pseudogene_Both; P. ovis, pseudogene_snv; T. urticae,pseudogene_Both;
20	stmim00212	Plasma-membrane choline transporter	D. farinae, pseudogene_snv; S. scabiei, pseudogene_snv;
21	stmim00215	FLJ37770-like	D. gallinae, pseudogne_terminal; I. scapularis, pseudogne_terminal;
22	stmim00231	It is involved in the biological process described with carbohydrate metabolic process	D. farinae, pseudogene_snv; M. occidentalis, pseudogene_snv;
23	stmim00236	ATP binding	D. farinae, pseudogene_snv; I. scapularis, pseudogne_terminal;
24	stmim00240	It is involved in the biological process described with regulation of transcription, DNA-templated	D. farinae, pseudogene_Both; P. ovis, pseudogene_snv; S. scabiei, pseudogene_snv;
25	stmim00242	nucleic acid binding	I. scapularis, pseudogne_terminal; ledelpseudogene_Both;
26	stmim00280	mRNA cap-binding component of the eukaryotic translation initiation factor 3 (eIF-3) complex, which is involved in protein synthesis of a specialized repertoire of mRNAs and, together with other initiation factors, stimulates binding of mRNA and methionyl-tRNAi to the 40S ribosome. The eIF-3 complex specifically targets and initiates translation of a subset of mRNAs involved in cell proliferation…	D. tinctorium, pseudogene_snv; S. scabiei, pseudogene_snv;
27	stmim00290	DDE superfamily endonuclease	D. gallinae, pseudogne_terminal; T. urticae,pseudogene_snv;
28	stmim00334	Pfam:UBN2	B. yothersi, pseudogene_Both; D. farinae, pseudogene_snv; D. tinctorium, pseudogene_snv; M. occidentalis, pseudogene_Both; P. ovis, pseudogene_Both; S. scabiei, pseudogene_snv; T. urticae,pseudogene_Both;
29	stmim00338	ubiquitin-specific protease binding	V. destructor, pseudogne_terminal; V. jacobsoni, pseudogne_terminal;
30	stmim00346	heme binding. It is involved in the biological process described with intracellular signal transduction	D. farinae, pseudogene_snv; S. scabiei, pseudogene_snv;
31	stmim00357	Transferase activity, transferring hexosyl groups	B. yothersi, pseudogene_snv; M. occidentalis, pseudogene_snv; T. urticae,pseudogne_terminal;
32	stmim00414	ATP binding. It is involved in the biological process described with protein phosphorylation	I. scapularis, pseudogene_snv; trmerpseudogne_terminal;
33	stmim00422	Interconversion of serine and glycine	D. gallinae, pseudogene_snv; ledelpseudogne_terminal;
34	stmim00446	Unknown	D. farinae, pseudogne_terminal; M. occidentalis, pseudogne_terminal; P. ovis, pseudogene_Both; S. scabiei, pseudogne_terminal;
35	stmim00482	isomerase activity. It is involved in the biological process described with cell redox homeostasis	D. farinae, pseudogene_snv; D. gallinae, pseudogene_snv;
36	stmim00491	May be involved in pre-mRNA splicing	B. yothersi, pseudogne_terminal; D. farinae, pseudogene_snv;
37	stmim00495	mitochondrial large ribosomal subunit assembly	B. yothersi, pseudogene_snv; D. tinctorium, pseudogene_Both; T. urticae,pseudogene_snv;
38	stmim00503	WD domain, G-beta repeat	ledelpseudogene_snv; P. ovis, pseudogene_snv; S. scabiei, pseudogene_snv; T. urticae,pseudogne_terminal;
39	stmim00533	binding. It is involved in the biological process described with protein phosphorylation	B. yothersi, pseudogene_snv; M. occidentalis, pseudogene_snv; S. scabiei, pseudogene_snv;
40	stmim00567	zinc ion binding. It is involved in the biological process described with proteolysis	B. yothersi, pseudogne_terminal; D. tinctorium, pseudogne_terminal;
41	stmim00581	Mariner transposase	D. gallinae, pseudogne_terminal; M. occidentalis, pseudogene_snv; V. destructor, pseudogene_Both; V. jacobsoni, pseudogne_terminal;
42	stmim00605	Belongs to the type-B carboxylesterase lipase family	D. farinae, pseudogene_Both; D. gallinae, pseudogene_snv; I. scapularis, pseudogene_Both; ledelpseudogne_terminal; P. ovis, pseudogene_snv; T. urticae,pseudogene_Both;
43	stmim00613	3-hydroxyisobutyrate dehydrogenase	D. tinctorium, pseudogne_terminal; T. urticae,pseudogne_terminal;
44	stmim00665	chitin binding. It is involved in the biological process described with chitin metabolic process	V. destructor, pseudogene_snv; V. jacobsoni, pseudogene_snv;
45	stmim00728	Trypsin-like serine protease	D. tinctorium, pseudogne_terminal; ledelpseudogne_terminal;
46	stmim00735	Endonuclease-reverse transcriptase	D. farinae, pseudogene_Both; D. gallinae, pseudogene_Both; D. tinctorium, pseudogne_terminal; I. scapularis, pseudogene_Both; M. occidentalis, pseudogene_snv;
47	stmim00744	vascular endothelial growth factor receptor-2 signaling pathway	I. scapularis, pseudogene_snv; ledelpseudogne_terminal;
48	stmim00750	Unknown	B. yothersi, pseudogene_snv; D. tinctorium, pseudogene_snv;
49	stmim00801	Actin filament binding. It is involved in the biological process described with cell adhesion	D. farinae, pseudogene_snv; P. ovis, pseudogene_snv;
50	stmim00834	dihydropyrimidine dehydrogenase (NADP+) activity	D. farinae, pseudogene_snv; S. scabiei, pseudogene_Both;
51	stmim00854	DNA-binding transcription factor activity, RNA polymerase II-specific	I. scapularis, pseudogne_terminal; M. occidentalis, pseudogne_terminal;
52	stmim00896	Nucleic acid binding	D. farinae, pseudogene_snv; D. gallinae, pseudogene_snv; D. tinctorium, pseudogene_snv;
53	stmim00904	sequence-specific DNA binding. It is involved in the biological process described with regulation of transcription, DNA-templated	D. farinae, pseudogene_snv; P. ovis, pseudogene_snv;
54	stmim00922	NEDD8 activating enzyme activity	D. farinae, pseudogene_Both; M. occidentalis, pseudogne_terminal;
55	stmim00924	Protein heterodimerization activity	D. farinae, pseudogene_snv; D. gallinae, pseudogene_snv; I. scapularis, pseudogene_Both; S. scabiei, pseudogene_snv; V. destructor, pseudogene_snv;
56	stmim01052	Oxidoreductase activity. It is involved in the biological process described with oxidation-reduction process	D. farinae, pseudogene_snv; ledelpseudogene_snv;
57	stmim01055	K02A2.6-like	D. gallinae, pseudogene_Both; D. tinctorium, pseudogene_Both; I. scapularis, pseudogene_Both; ledelpseudogene_Both; M. occidentalis, pseudogene_Both;
58	stmim01067	Transposase (partial DDE domain)	B. yothersi, pseudogene_snv; D. gallinae, pseudogene_Both; I. scapularis, pseudogene_Both; T. urticae,pseudogene_snv;
59	stmim01068	transferase activity, transferring acyl groups other than amino-acyl groups	D. farinae, pseudogene_snv; ledelpseudogene_snv;
60	stmim01089	piggyBac transposable element-derived protein 4-like	D. farinae, pseudogene_snv; M. occidentalis, pseudogene_Both;
61	stmim01133	gamma-aminobutyric acid:sodium symporter activity	D. farinae, pseudogene_snv; D. gallinae, pseudogene_snv;
62	stmim01141	Involved in several stages of intracellular trafficking	S. scabiei, pseudogne_terminal; V. destructor, pseudogene_snv; V. jacobsoni, pseudogene_snv;
63	stmim01146	Transposase (partial DDE domain)	D. gallinae, pseudogene_Both; P. ovis, pseudogene_Both; V. destructor, pseudogene_Both; V. jacobsoni, pseudogene_Both;
64	stmim01148	Reverse transcriptase (RNA-dependent DNA polymerase)	D. farinae, pseudogene_snv; D. gallinae, pseudogne_terminal; trmerpseudogne_terminal;
65	stmim01159	Reverse transcriptase (RNA-dependent DNA polymerase)	I. scapularis, pseudogene_Both; M. occidentalis, pseudogene_Both; P. ovis, pseudogene_Both;
66	stmim01235	Belongs to the peptidase M1 family	D. farinae, pseudogene_snv; V. destructor, pseudogne_terminal; V. jacobsoni, pseudogne_terminal;
67	stmim01257	Transcriptional regulator ATRX	B. yothersi, pseudogene_snv; D. farinae, pseudogene_snv; M. occidentalis, pseudogene_snv;
68	stmim01287	Transposase (partial DDE domain)	D. gallinae, pseudogene_Both; I. scapularis, pseudogne_terminal;
69	stmim01288	Ubiquitin protein ligase binding. It is involved in the biological process described with ubiquitin-dependent protein catabolic process	D. farinae, pseudogene_Both; ledelpseudogene_Both;
70	stmim01296	Unknown	I. scapularis, pseudogene_Both; M. occidentalis, pseudogne_terminal;
71	stmim01373	Transposase (partial DDE domain)	D. farinae, pseudogene_Both; D. gallinae, pseudogene_Both; D. tinctorium, pseudogene_snv; ledelpseudogene_Both; M. occidentalis, pseudogene_Both; P. ovis, pseudogene_snv; T. urticae,pseudogene_Both; V. destructor, pseudogene_Both; V. jacobsoni, pseudogne_terminal;
72	stmim01374	It is involved in the biological process described with glycolytic process	D. gallinae, pseudogene_Both; V. jacobsoni, pseudogne_terminal;
73	stmim01384	A domain family that is part of the cupin metalloenzyme superfamily.	D. tinctorium, pseudogne_terminal; ledelpseudogne_terminal;
74	stmim01391	Catalyzes the addition of fucose in alpha 1-6 linkage to the first GlcNAc residue, next to the peptide chains in N-glycans	D. farinae, pseudogene_snv; P. ovis, pseudogne_terminal; S. scabiei, pseudogne_terminal;
75	stmim01420	K02A2.6-like	I. scapularis, pseudogene_Both; M. occidentalis, pseudogne_terminal;
76	stmim01442	KELK-motif containing domain of MRCK Ser/Thr protein kinase	D. farinae, pseudogene_snv; ledelpseudogne_terminal; P. ovis, pseudogene_Both;
77	stmim01454	CCR4-NOT transcription complex	D. farinae, pseudogene_snv; ledelpseudogene_snv; T. urticae,pseudogene_snv;
78	stmim01468	It is involved in the biological process described with transmembrane transport	D. farinae, pseudogene_snv; D. gallinae, pseudogene_snv; I. scapularis, pseudogene_snv; M. occidentalis, pseudogene_Both; T. urticae,pseudogene_snv; V. destructor, pseudogene_Both; V. jacobsoni, pseudogene_Both;
79	stmim01508	calcium ion binding. It is involved in the biological process described with homophilic cell adhesion via plasma membrane adhesion molecules	D. farinae, pseudogene_snv; S. scabiei, pseudogne_terminal;
80	stmim01532	WD40 repeats	M. occidentalis, pseudogene_snv; trmerpseudogne_terminal; V. destructor, pseudogene_snv; V. jacobsoni, pseudogene_snv;
81	stmim01542	Unknown	D. gallinae, pseudogene_snv; T. urticae,pseudogene_Both;
82	stmim01559	Belongs to the AAA ATPase family	D. farinae, pseudogene_snv; I. scapularis, pseudogene_snv;
83	stmim01572	unfolded protein binding. It is involved in the biological process described with protein folding	D. farinae, pseudogene_snv; D. gallinae, pseudogene_snv;
84	stmim01607	It is involved in the biological process described with glycogen biosynthetic process	S. scabiei, pseudogene_snv; T. urticae,pseudogne_terminal;
85	stmim01617	asparagine-tRNA ligase activity	M. occidentalis, pseudogne_terminal; V. jacobsoni, pseudogne_terminal;
86	stmim01622	import receptor	B. yothersi, pseudogne_terminal; D. tinctorium, pseudogene_snv; ledelpseudogene_snv; T. urticae,pseudogene_snv;
87	stmim01691	cytochrome p450	D. farinae, pseudogene_snv; D. gallinae, pseudogene_snv; ledelpseudogene_snv;
88	stmim01697	BTB POZ domain-containing protein	M. occidentalis, pseudogene_Both; trmerpseudogene_Both; V. destructor, pseudogene_Both; V. jacobsoni, pseudogene_Both;
89	stmim01742	chromatin binding	M. occidentalis, pseudogene_snv; S. scabiei, pseudogene_snv;
90	stmim01762	Carboxylesterase family	ledelpseudogene_snv; P. ovis, pseudogene_snv;
91	stmim01766	Reeler domain	ledelpseudogene_snv; T. urticae,pseudogne_terminal;
92	stmim01776	Unknown	B. yothersi, pseudogne_terminal; D. gallinae, pseudogene_Both; D. tinctorium, pseudogene_Both; ledelpseudogene_snv; M. occidentalis, pseudogene_Both; T. urticae,pseudogene_snv;
93	stmim01787	lipid transport	M. occidentalis, pseudogene_snv; trmerpseudogene_snv;
94	stmim01793	protein delipidation	D. gallinae, pseudogene_snv; M. occidentalis, pseudogene_snv;
95	stmim01797	serine-type endopeptidase inhibitor activity	I. scapularis, pseudogene_Both; ledelpseudogene_snv;
96	stmim01798	Zinc ion binding	D. tinctorium, pseudogene_snv; M. occidentalis, pseudogene_snv;
97	stmim01826	Unknown	I. scapularis, pseudogene_Both; M. occidentalis, pseudogene_Both;
98	stmim01836	3',5'-cyclic-nucleotide phosphodiesterase activity. It is involved in the biological process described with signal transduction	D. tinctorium, pseudogene_snv; ledelpseudogene_snv;
99	stmim01859	Belongs to the sodium neurotransmitter symporter (SNF) (TC 2.A.22) family	D. tinctorium, pseudogne_terminal; P. ovis, pseudogene_snv; S. scabiei, pseudogene_snv;
100	stmim01871	serine-type endopeptidase inhibitor activity	D. gallinae, pseudogene_snv; I. scapularis, pseudogene_snv;
101	stmim01872	Belongs to the serpin family	I. scapularis, pseudogene_snv; ledelpseudogene_snv;
102	stmim01919	CCR4-NOT transcription complex subunit	D. gallinae, pseudogene_snv; I. scapularis, pseudogene_snv;
103	stmim01948	nucleic acid binding	D. farinae, pseudogene_snv; I. scapularis, pseudogene_Both;
104	stmim02001	It is involved in the biological process described with protein phosphorylation	M. occidentalis, pseudogene_snv; S. scabiei, pseudogene_snv;
105	stmim02013	Protein tyrosine kinase	M. occidentalis, pseudogene_snv; S. scabiei, pseudogne_terminal;
106	stmim02040	Suppressor of fused	D. farinae, pseudogene_snv; M. occidentalis, pseudogene_snv;
107	stmim02115	S. scabiei,	D. farinae, pseudogne_terminal; D. gallinae, pseudogne_terminal; I. scapularis, pseudogne_terminal; ledelpseudogene_Both; P. ovis, pseudogne_terminal; S. scabiei, pseudogene_Both; T. urticae,pseudogne_terminal; V. destructor, pseudogne_terminal;
108	stmim02125	transferase activity, transferring acyl groups other than amino-acyl groups	M. occidentalis, pseudogne_terminal; trmerpseudogene_snv;
109	stmim02144	G-quadruplex DNA unwinding	B. yothersi, pseudogene_snv; D. farinae, pseudogene_snv; ledelpseudogene_Both; M. occidentalis, pseudogene_Both;
110	stmim02154	Unknown	B. yothersi, pseudogene_Both; D. gallinae, pseudogne_terminal;
111	stmim02169	activity. It is involved in the biological process described with oxidation-reduction process	D. farinae, pseudogene_snv; V. destructor, pseudogene_snv; V. jacobsoni, pseudogene_snv;
112	stmim02199	GTP binding. It is involved in the biological process described with regulation of ARF GTPase activity	D. farinae, pseudogene_Both; S. scabiei, pseudogene_snv;
113	stmim02205	Conserved hypothetical protein	B. yothersi, pseudogene_snv; M. occidentalis, pseudogene_Both; T. urticae,pseudogene_Both;
114	stmim02210	Hereditary spastic paraplegia protein strumpellin	D. gallinae, pseudogene_snv; T. urticae,pseudogene_Both;
115	stmim02217	retrotransposable element Tf2 155 kDa protein type 1-like	D. farinae, pseudogene_snv; I. scapularis, pseudogene_Both; M. occidentalis, pseudogne_terminal;
116	stmim02266	N-terminal of Homeobox Meis and PKNOX1	B. yothersi, pseudogene_snv; ledelpseudogene_snv; S. scabiei, pseudogne_terminal;
117	stmim02324	Unknown	M. occidentalis, pseudogne_terminal; trmerpseudogne_terminal;
118	stmim02356	retrotransposable element Tf2 155 kDa protein type 1-like	I. scapularis, pseudogene_snv; M. occidentalis, pseudogene_snv;
119	stmim02363	Transposase (partial DDE domain)	D. gallinae, pseudogene_Both; I. scapularis, pseudogene_Both; T. urticae,pseudogene_snv;
120	stmim02384	Zinc ion binding	D. tinctorium, pseudogene_snv; ledelpseudogene_snv;
121	stmim02415	Transposase	D. gallinae, pseudogne_terminal; M. occidentalis, pseudogene_snv;
122	stmim02416	Mariner transposase	D. farinae, pseudogne_terminal; D. gallinae, pseudogene_Both; ledelpseudogne_terminal; M. occidentalis, pseudogene_Both; V. destructor, pseudogene_snv; V. jacobsoni, pseudogene_Both;
123	stmim02419	Transposase (partial DDE domain)	D. gallinae, pseudogene_Both; I. scapularis, pseudogene_Both;
124	stmim02423	ubiquitin-specific protease activity involved in positive regulation of ERAD pathway	D. farinae, pseudogene_snv; V. destructor, pseudogne_terminal; V. jacobsoni, pseudogne_terminal;
125	stmim02431	Mariner transposase	D. farinae, pseudogne_terminal; D. gallinae, pseudogene_Both; D. tinctorium, pseudogne_terminal; I. scapularis, pseudogne_terminal; T. urticae,pseudogne_terminal; V. destructor, pseudogene_Both; V. jacobsoni, pseudogene_Both;
126	stmim02444	Pogo transposable element with KRAB domain	I. scapularis, pseudogene_Both; P. ovis, pseudogene_snv;
127	stmim02447	ATP-dependent RNA helicase	B. yothersi, pseudogne_terminal; V. destructor, pseudogne_terminal; V. jacobsoni, pseudogne_terminal;
128	stmim02452	Protein downstream neighbor of Son	D. gallinae, pseudogene_snv; D. tinctorium, pseudogene_snv; ledelpseudogene_snv; T. urticae,pseudogene_snv;
129	stmim02456	Encoded by	I. scapularis, pseudogene_Both; ledelpseudogne_terminal; M. occidentalis, pseudogene_Both; P. ovis, pseudogene_snv; S. scabiei, pseudogene_Both; T. urticae,pseudogene_snv;
130	stmim02457	Reverse transcriptase (RNA-dependent DNA polymerase)	I. scapularis, pseudogne_terminal; M. occidentalis, pseudogene_snv; S. scabiei, pseudogene_Both;
131	stmim02458	It is involved in the biological process described with	V. destructor, pseudogne_terminal; V. jacobsoni, pseudogne_terminal;
132	stmim02472	Catalyzes the ATP-dependent amination of UTP to CTP with either L-glutamine or ammonia as the source of nitrogen	B. yothersi, pseudogne_terminal; V. jacobsoni, pseudogne_terminal;
133	stmim02577	K02A2.6-like	I. scapularis, pseudogene_Both; M. occidentalis, pseudogne_terminal;
134	stmim02591	Protein-glutamine gamma-glutamyltransferase activity. It is involved in the biological process described with peptide cross-linking	D. tinctorium, pseudogne_terminal; ledelpseudogene_snv;
135	stmim02600	Endonuclease-reverse transcriptase	D. gallinae, pseudogene_Both; I. scapularis, pseudogene_Both;
136	stmim02639	Pfam:UBN2_2	I. scapularis, pseudogene_Both; M. occidentalis, pseudogene_snv; T. urticae,pseudogene_snv;
137	stmim02691	Involved in mitotic DNA repair and meiotic recombination. Functions in the recombinational DNA repair pathway. Essential for interhomolog gene conversion (GC), but may have a less important role in intersister GC than spn-A Rad51. In the presence of DNA, spn-A Rad51 enhances the ATPase activity of okr Rad54	D. farinae, pseudogene_snv; D. gallinae, pseudogene_snv;
138	stmim02698	PPIases accelerate the folding of proteins. It catalyzes the cis-trans isomerization of proline imidic peptide bonds in oligopeptides	D. gallinae, pseudogene_snv; ledelpseudogene_Both; trmerpseudogene_Both;
139	stmim02733	K02A2.6-like	D. farinae, pseudogene_snv; D. gallinae, pseudogene_snv; I. scapularis, pseudogene_Both; ledelpseudogne_terminal; M. occidentalis, pseudogene_Both; P. ovis, pseudogene_snv;
140	stmim02765	L-lysine 6-monooxygenase (NADPH-requiring)	I. scapularis, pseudogene_snv; ledelpseudogne_terminal;
141	stmim02843	Encoded by	B. yothersi, pseudogne_terminal; D. tinctorium, pseudogne_terminal; M. occidentalis, pseudogene_Both;
142	stmim02866	Reverse transcriptase (RNA-dependent DNA polymerase)	D. gallinae, pseudogne_terminal; I. scapularis, pseudogene_Both;
143	stmim02882	It is involved in the biological process described with signal transduction	D. farinae, pseudogene_snv; D. gallinae, pseudogene_snv; trmerpseudogene_Both; V. destructor, pseudogene_Both; V. jacobsoni, pseudogene_Both;
144	stmim02926	Endonuclease-reverse transcriptase	D. gallinae, pseudogene_Both; I. scapularis, pseudogene_Both; M. occidentalis, pseudogene_snv;
145	stmim02943	Ceramidase	D. farinae, pseudogene_snv; D. tinctorium, pseudogne_terminal; ledelpseudogene_Both;
146	stmim02953	Domain of unknown function (DUF4371)	I. scapularis, pseudogene_Both; M. occidentalis, pseudogne_terminal;
147	stmim02964	Reverse transcriptase (RNA-dependent DNA polymerase)	D. farinae, pseudogene_snv; D. gallinae, pseudogene_Both; I. scapularis, pseudogene_Both; ledelpseudogene_snv;
148	stmim03011	transposition, RNA-mediated	D. gallinae, pseudogene_snv; I. scapularis, pseudogene_Both;
149	stmim03076	Ribonuclease H protein	D. gallinae, pseudogene_snv; I. scapularis, pseudogene_snv; trmerpseudogne_terminal;
150	stmim03132	Pfam:UBN2_2	I. scapularis, pseudogene_snv; M. occidentalis, pseudogne_terminal;
151	stmim03136	Catalyzes the radical-mediated insertion of two sulfur atoms into the C-6 and C-8 positions of the octanoyl moiety bound to the lipoyl domains of lipoate-dependent enzymes, thereby converting the octanoylated domains into lipoylated derivatives	ledelpseudogene_Both; trmerpseudogene_snv;
152	stmim03174	K02A2.6-like	B. yothersi, pseudogne_terminal; D. farinae, pseudogene_snv; I. scapularis, pseudogene_Both; M. occidentalis, pseudogene_Both; S. scabiei, pseudogene_snv; T. urticae,pseudogene_snv;
153	stmim03178	Pancreatic lipase-related protein	D. farinae, pseudogene_snv; T. urticae,pseudogene_snv;
154	stmim03188	transposition, RNA-mediated	D. gallinae, pseudogne_terminal; I. scapularis, pseudogne_terminal; M. occidentalis, pseudogne_terminal;
155	stmim03198	FCH domain only protein	D. tinctorium, pseudogne_terminal; M. occidentalis, pseudogene_Both;
156	stmim03208	Chromosome 12 open reading frame 10	T. urticae,pseudogene_snv; trmerpseudogne_terminal;
157	stmim03245	Transcription factor involved in the regulation of the insulin signaling pathway. Consistently activates both the downstream target Thor d4EBP and the feedback control target InR. Involved in negative regulation of the cell cycle, modulating cell growth and proliferation. In response to cellular stresses, such as nutrient deprivation or increased levels of reactive oxygen species, foxo is activat…	D. tinctorium, pseudogene_Both; ledelpseudogne_terminal;
158	stmim03276	ATP binding. It is involved in the biological process described with protein phosphorylation	I. scapularis, pseudogene_Both; ledelpseudogne_terminal;
159	stmim03285	Pao retrotransposon peptidase	D. gallinae, pseudogene_snv; M. occidentalis, pseudogne_terminal; P. ovis, pseudogne_terminal;
160	stmim03300	Reverse transcriptase (RNA-dependent DNA polymerase)	D. farinae, pseudogene_snv; I. scapularis, pseudogene_snv;
161	stmim03322	metallocarboxypeptidase activity. It is involved in the biological process described with proteolysis	D. gallinae, pseudogene_Both; ledelpseudogene_Both;
162	stmim03327	Glutathione S-transferase	B. yothersi, pseudogene_snv; trmerpseudogne_terminal;
163	stmim03339	Domain of unknown function (DUF1897)	D. tinctorium, pseudogne_terminal; ledelpseudogene_snv; S. scabiei, pseudogne_terminal;
164	stmim03347	Putative peptidase (DUF1758)	D. gallinae, pseudogne_terminal; I. scapularis, pseudogne_terminal;
165	stmim03372	DNA helicase activity	ledelpseudogene_snv; M. occidentalis, pseudogene_Both;
166	stmim03395	Sulfatase-modifying factor	D. farinae, pseudogene_snv; V. destructor, pseudogne_terminal; V. jacobsoni, pseudogne_terminal;
167	stmim03419	Integrase core domain	D. gallinae, pseudogne_terminal; D. tinctorium, pseudogne_terminal; I. scapularis, pseudogene_Both; M. occidentalis, pseudogene_snv;
168	stmim03425	Removes the N-terminal methionine from nascent proteins. The N-terminal methionine is often cleaved when the second residue in the primary sequence is small and uncharged (Met-Ala-, Cys, Gly, Pro, Ser, Thr, or Val)	D. gallinae, pseudogene_snv; V. jacobsoni, pseudogne_terminal;
169	stmim03439	Domain that may be involved in binding ubiquitin-conjugating enzymes (UBCs)	B. yothersi, pseudogene_snv; D. farinae, pseudogene_Both; D. tinctorium, pseudogene_snv; ledelpseudogne_terminal; S. scabiei, pseudogene_snv;
170	stmim03455	fibroblast growth factor-activated receptor activity	D. tinctorium, pseudogene_snv; ledelpseudogene_snv;
171	stmim03611	Transposase IS4	I. scapularis, pseudogene_Both; ledelpseudogene_snv;
172	stmim03639	Unknown	D. gallinae, pseudogene_snv; D. tinctorium, pseudogne_terminal;
173	stmim03654	death domain	ledelpseudogene_snv; M. occidentalis, pseudogene_snv; P. ovis, pseudogene_snv; S. scabiei, pseudogene_snv;
174	stmim03677	zinc finger	D. gallinae, pseudogne_terminal; I. scapularis, pseudogene_Both;
175	stmim03680	AMP-binding enzyme	D. gallinae, pseudogene_snv; S. scabiei, pseudogene_snv; trmerpseudogene_snv;
176	stmim03682	U3 snoRNA binding	B. yothersi, pseudogne_terminal; D. farinae, pseudogene_snv;
177	stmim03684	Large conductance calcium-activated potassium channel activity. It is involved in the biological process described with potassium ion transport	D. farinae, pseudogne_terminal; D. gallinae, pseudogene_snv; ledelpseudogene_Both;
178	stmim03741	ribosomal protein import into nucleus	D. farinae, pseudogene_Both; S. scabiei, pseudogne_terminal; trmerpseudogene_snv;
179	stmim03747	Pfam:UBN2_2	B. yothersi, pseudogene_snv; I. scapularis, pseudogene_snv; M. occidentalis, pseudogne_terminal;
180	stmim03752	Transposase	D. gallinae, pseudogne_terminal; D. tinctorium, pseudogene_Both;
181	stmim03788	acyl-CoA synthetase short-chain family member 2	D. farinae, pseudogene_snv; D. tinctorium, pseudogene_snv; ledelpseudogene_snv;
182	stmim03802	Endonuclease-reverse transcriptase	D. gallinae, pseudogene_Both; trmerpseudogene_snv;
183	stmim03818	protein-FAD linkage	D. gallinae, pseudogene_snv; I. scapularis, pseudogene_Both; M. occidentalis, pseudogene_Both;
184	stmim03835	translation initiation factor activity	D. farinae, pseudogene_snv; D. tinctorium, pseudogene_snv; ledelpseudogene_snv;
185	stmim03842	chromatin binding	B. yothersi, pseudogene_snv; D. tinctorium, pseudogene_snv; ledelpseudogne_terminal; T. urticae,pseudogne_terminal;
186	stmim03851	Transcription elongation regulator	B. yothersi, pseudogene_snv; D. tinctorium, pseudogene_snv; ledelpseudogene_snv; T. urticae,pseudogene_snv;
187	stmim03891	Mothers against decapentaplegic homolog	ledelpseudogne_terminal; M. occidentalis, pseudogne_terminal; S. scabiei, pseudogene_snv; T. urticae,pseudogene_snv; trmerpseudogene_snv; V. destructor, pseudogene_snv; V. jacobsoni, pseudogene_snv;
188	stmim03954	BTB And C-terminal Kelch	D. farinae, pseudogene_snv; S. scabiei, pseudogene_snv;
189	stmim03956	Plays a central role in 2-thiolation of mcm(5)S(2)U at tRNA wobble positions of tRNA(Lys), tRNA(Glu) and tRNA(Gln). Directly binds tRNAs and probably acts by catalyzing adenylation of tRNAs, an intermediate required for 2-thiolation. It is unclear whether it acts as a sulfurtransferase that transfers sulfur from thiocarboxylated urm1 onto the uridine of tRNAs at wobble position	D. gallinae, pseudogene_snv; T. urticae,pseudogene_Both; V. destructor, pseudogene_snv; V. jacobsoni, pseudogene_snv;
190	stmim03978	Unknown	D. gallinae, pseudogne_terminal; I. scapularis, pseudogne_terminal; trmerpseudogne_terminal;
191	stmim04071	Transposase (partial DDE domain)	D. gallinae, pseudogene_Both; I. scapularis, pseudogne_terminal;
192	stmim04078	malonyl-CoA biosynthetic process	V. destructor, pseudogene_snv; V. jacobsoni, pseudogene_snv;
193	stmim04090	Alpha-2-Macroglobulin	ledelpseudogne_terminal; M. occidentalis, pseudogene_snv;
194	stmim04103	Mariner transposase	D. farinae, pseudogene_snv; D. gallinae, pseudogene_Both; D. tinctorium, pseudogene_snv; M. occidentalis, pseudogene_Both; P. ovis, pseudogene_Both; T. urticae,pseudogne_terminal; V. destructor, pseudogene_Both; V. jacobsoni, pseudogene_Both;
195	stmim04121	DNA-dependent RNA polymerase catalyzes the transcription of DNA into RNA using the four ribonucleoside triphosphates as substrates	D. farinae, pseudogene_snv; D. gallinae, pseudogene_snv; M. occidentalis, pseudogene_snv;
196	stmim04123	Reverse transcriptase (RNA-dependent DNA polymerase)	D. gallinae, pseudogene_Both; I. scapularis, pseudogene_Both;
197	stmim04129	glucose transmembrane transporter activity	D. farinae, pseudogene_snv; D. gallinae, pseudogene_snv; D. tinctorium, pseudogene_snv; I. scapularis, pseudogene_snv; M. occidentalis, pseudogene_snv;
198	stmim04171	Pao retrotransposon peptidase	I. scapularis, pseudogene_Both; M. occidentalis, pseudogene_Both; P. ovis, pseudogene_snv;
199	stmim04195	Vacuolar protein sorting-associated protein 53	D. farinae, pseudogene_snv; M. occidentalis, pseudogene_snv;
200	stmim04221	Reverse transcriptase (RNA-dependent DNA polymerase)	D. gallinae, pseudogene_Both; I. scapularis, pseudogene_Both; M. occidentalis, pseudogne_terminal;
201	stmim04239	myosin light chain kinase activity	D. gallinae, pseudogene_snv; P. ovis, pseudogne_terminal; trmerpseudogene_snv;
202	stmim04261	Hedgehog receptor activity	D. farinae, pseudogene_snv; D. gallinae, pseudogene_snv; P. ovis, pseudogene_Both;
203	stmim04264	It is involved in the biological process described with protein phosphorylation	D. farinae, pseudogene_snv; S. scabiei, pseudogene_snv;
204	stmim04274	Unknown	ledelpseudogene_snv; T. urticae,pseudogene_snv;
205	stmim04298	K02A2.6-like	D. gallinae, pseudogene_Both; D. tinctorium, pseudogene_snv; I. scapularis, pseudogene_Both; M. occidentalis, pseudogene_Both;
206	stmim04303	Tigger transposable	D. tinctorium, pseudogene_snv; I. scapularis, pseudogne_terminal;
207	stmim04371	Pyruvate phosphate dikinase, PEP/pyruvate binding domain	D. gallinae, pseudogne_terminal; M. occidentalis, pseudogne_terminal;
208	stmim04374	Pyruvate phosphate dikinase, PEP/pyruvate binding domain	D. gallinae, pseudogene_snv; ledelpseudogene_Both; trmerpseudogene_Both;
209	stmim04380	It is involved in the biological process described with protein phosphorylation	D. farinae, pseudogene_snv; D. tinctorium, pseudogne_terminal; ledelpseudogne_terminal; S. scabiei, pseudogene_snv; T. urticae,pseudogene_snv;
210	stmim04394	It is involved in the biological process described with cell adhesion	ledelpseudogne_terminal; V. destructor, pseudogene_snv; V. jacobsoni, pseudogene_snv;
211	stmim04402	phospholipid scrambling	D. tinctorium, pseudogene_snv; I. scapularis, pseudogne_terminal;
212	stmim04410	Major Facilitator Superfamily	M. occidentalis, pseudogene_snv; T. urticae,pseudogne_terminal;
213	stmim04419	Unknown	I. scapularis, pseudogene_Both; ledelpseudogene_snv; P. ovis, pseudogene_Both; S. scabiei, pseudogene_snv; T. urticae,pseudogene_snv;
214	stmim04430	E3 ubiquitin-protein ligase Bre1-like	M. occidentalis, pseudogene_snv; V. jacobsoni, pseudogene_snv;
215	stmim04439	Transmembrane protein 135	D. tinctorium, pseudogene_snv; ledelpseudogne_terminal; T. urticae,pseudogene_snv;
216	stmim04474	hyaluronan, chondroitin sulfate, and heparan sulfate	D. farinae, pseudogene_snv; D. tinctorium, pseudogne_terminal;
217	stmim04499	Sugar (and other) transporter	D. farinae, pseudogne_terminal; D. tinctorium, pseudogene_snv; T. urticae,pseudogene_snv;
218	stmim04515	Belongs to the sodium neurotransmitter symporter (SNF) (TC 2.A.22) family	D. tinctorium, pseudogene_snv; S. scabiei, pseudogene_Both;
219	stmim04530	Unknown	B. yothersi, pseudogne_terminal; D. gallinae, pseudogne_terminal; D. tinctorium, pseudogne_terminal; I. scapularis, pseudogne_terminal;
220	stmim04537	tRNA synthetases class I (M)	D. gallinae, pseudogene_snv; V. jacobsoni, pseudogne_terminal;
221	stmim04540	Ferredoxin-fold anticodon binding domain	P. ovis, pseudogene_snv; S. scabiei, pseudogene_snv;
222	stmim04575	PAP2 superfamily C-terminal	I. scapularis, pseudogene_Both; V. destructor, pseudogene_snv;
223	stmim04576	Guanyl-nucleotide exchange factor activity. It is involved in the biological process described with regulation of small GTPase mediated signal transduction	B. yothersi, pseudogene_snv; D. gallinae, pseudogene_snv; D. tinctorium, pseudogene_snv; ledelpseudogne_terminal;
224	stmim04577	Domain of unknown function (DUF4817)	D. gallinae, pseudogene_Both; I. scapularis, pseudogne_terminal;
225	stmim04629	phosphoprotein phosphatase activity	D. gallinae, pseudogene_snv; D. tinctorium, pseudogne_terminal; ledelpseudogne_terminal;
226	stmim04697	Pyruvate phosphate dikinase, PEP/pyruvate binding domain	B. yothersi, pseudogene_Both; M. occidentalis, pseudogene_snv;
227	stmim04700	Putative DNA-binding domain in centromere protein B, mouse jerky and transposases.	D. tinctorium, pseudogene_snv; I. scapularis, pseudogene_snv; M. occidentalis, pseudogene_Both; T. urticae,pseudogne_terminal;
228	stmim04703	Homeodomain-like domain	B. yothersi, pseudogene_snv; I. scapularis, pseudogene_snv;
229	stmim04731	phosphatidylinositol-3,5-bisphosphate binding	D. farinae, pseudogene_Both; M. occidentalis, pseudogene_snv;
230	stmim04752	Structural maintenance of chromosomes	B. yothersi, pseudogene_snv; D. farinae, pseudogene_snv; D. gallinae, pseudogene_snv; M. occidentalis, pseudogene_snv; T. urticae,pseudogene_Both;
231	stmim04768	Nitrilase	D. gallinae, pseudogene_snv; M. occidentalis, pseudogene_snv;
232	stmim04772	Retinal pigment epithelial membrane protein	D. tinctorium, pseudogene_Both; ledelpseudogene_Both;
233	stmim04831	Sodium:neurotransmitter symporter family	D. farinae, pseudogene_snv; S. scabiei, pseudogene_snv; T. urticae,pseudogene_snv;
234	stmim04839	tRNA synthetases class I (C) catalytic domain	D. farinae, pseudogene_snv; D. gallinae, pseudogene_snv;
235	stmim04845	Belongs to the zinc-containing alcohol dehydrogenase family. Class-III subfamily	D. tinctorium, pseudogene_Both; ledelpseudogene_snv;
236	stmim04853	Zinc ion binding	D. farinae, pseudogene_snv; D. gallinae, pseudogene_snv; D. tinctorium, pseudogene_snv; M. occidentalis, pseudogene_snv;
237	stmim04860	Sequence-specific DNA binding transcription factor activity. It is involved in the biological process described with regulation of transcription, DNA-templated	D. farinae, pseudogene_snv; ledelpseudogene_snv;
238	stmim04869	Reverse transcriptase (RNA-dependent DNA polymerase)	D. gallinae, pseudogene_Both; I. scapularis, pseudogene_Both; M. occidentalis, pseudogene_Both;
239	stmim04876	Large conductance calcium-activated potassium channel activity. It is involved in the biological process described with potassium ion transport	S. scabiei, pseudogene_snv; trmerpseudogene_snv;
240	stmim04900	Transmembrane amino acid transporter protein	ledelpseudogene_snv; P. ovis, pseudogene_snv;
241	stmim04919	Fumarylacetoacetate hydrolase (fumarylacetoacetase)	D. farinae, pseudogene_snv; T. urticae,pseudogne_terminal;
242	stmim04940	Ca2 -binding protein (EF-Hand superfamily	D. tinctorium, pseudogne_terminal; I. scapularis, pseudogene_Both; M. occidentalis, pseudogene_snv;
243	stmim04942	Calcium ion binding	I. scapularis, pseudogene_snv; ledelpseudogene_snv; P. ovis, pseudogene_snv;
244	stmim04954	Ribonuclease H protein	D. farinae, pseudogene_snv; D. gallinae, pseudogene_Both; I. scapularis, pseudogene_Both; ledelpseudogene_Both; M. occidentalis, pseudogene_snv; trmerpseudogene_Both; V. destructor, pseudogne_terminal; V. jacobsoni, pseudogne_terminal;
245	stmim05029	Pogo transposable element with KRAB domain	I. scapularis, pseudogene_Both; M. occidentalis, pseudogene_Both;
246	stmim05045	It is involved in the biological process described with	D. farinae, pseudogene_Both; D. tinctorium, pseudogene_snv; S. scabiei, pseudogene_Both;
247	stmim05073	Vacuolar protein sorting-associated protein	D. farinae, pseudogene_snv; D. gallinae, pseudogene_snv;
248	stmim05086	Heat shock protein	ledelpseudogne_terminal; M. occidentalis, pseudogene_Both; V. destructor, pseudogene_snv; V. jacobsoni, pseudogene_snv;
249	stmim05092	MreB/Mbl protein	D. gallinae, pseudogene_snv; ledelpseudogene_snv; P. ovis, pseudogene_snv;
250	stmim05116	MULE transposase domain	B. yothersi, pseudogene_Both; I. scapularis, pseudogene_Both; T. urticae,pseudogene_snv;
251	stmim05133	Performs the first committed step in the biosynthesis of isoprenes	D. gallinae, pseudogene_snv; D. tinctorium, pseudogene_snv;
252	stmim05144	Protein of unknown function (DUF1011)	B. yothersi, pseudogene_snv; D. tinctorium, pseudogene_snv;
253	stmim05179	Unknown	B. yothersi, pseudogene_snv; D. tinctorium, pseudogene_snv; ledelpseudogne_terminal;
254	stmim05194	Protein of unknown function (DUF773)	D. farinae, pseudogene_snv; ledelpseudogene_snv;
255	stmim05223	Neurotransmitter sodium symporter activity. It is involved in the biological process described with	B. yothersi, pseudogene_snv; D. tinctorium, pseudogene_snv; ledelpseudogene_snv; S. scabiei, pseudogene_snv;
256	stmim05237	phosphatidylinositol phospholipase C activity	B. yothersi, pseudogene_snv; D. tinctorium, pseudogene_snv;
257	stmim05242	cytoskeleton organization	D. farinae, pseudogene_snv; ledelpseudogene_Both; V. destructor, pseudogene_snv; V. jacobsoni, pseudogene_snv;
258	stmim05264	Domain of unknown function (DUF4071)	D. farinae, pseudogene_snv; ledelpseudogene_snv;
259	stmim05283	metal ion binding	B. yothersi, pseudogene_snv; S. scabiei, pseudogene_snv;
260	stmim05300	Endonuclease-reverse transcriptase	I. scapularis, pseudogne_terminal; ledelpseudogne_terminal;
261	stmim05318	peroxidase activity	D. farinae, pseudogene_Both; D. gallinae, pseudogne_terminal; D. tinctorium, pseudogene_snv; T. urticae,pseudogene_snv; trmerpseudogene_snv; V. destructor, pseudogne_terminal; V. jacobsoni, pseudogne_terminal;
262	stmim05326	Unknown	D. gallinae, pseudogne_terminal; T. urticae,pseudogene_snv;
263	stmim05335	Reverse transcriptase (RNA-dependent DNA polymerase)	D. farinae, pseudogene_snv; D. gallinae, pseudogene_Both; I. scapularis, pseudogene_Both;
264	stmim05347	Belongs to the peptidase S10 family	D. farinae, pseudogene_snv; D. gallinae, pseudogene_snv; D. tinctorium, pseudogene_snv; ledelpseudogene_Both;
265	stmim05389	Zn_pept	D. farinae, pseudogene_snv; ledelpseudogene_snv;
266	stmim05398	It is involved in the biological process described with exocytosis	D. farinae, pseudogene_snv; D. tinctorium, pseudogene_snv; M. occidentalis, pseudogene_snv;
267	stmim05399	GTP 3',8'-cyclase activity	D. farinae, pseudogene_snv; D. tinctorium, pseudogne_terminal; ledelpseudogene_snv;
268	stmim05413	oxidoreductase activity, acting on the aldehyde or oxo group of donors, NAD or NADP as acceptor. It is involved in the biological process described with	D. gallinae, pseudogene_snv; V. jacobsoni, pseudogne_terminal;
269	stmim05434	Metal ion binding. It is involved in the biological process described with transport	B. yothersi, pseudogne_terminal; D. gallinae, pseudogene_snv; trmerpseudogene_Both;
270	stmim05450	Endonuclease/Exonuclease/phosphatase family	ledelpseudogne_terminal; S. scabiei, pseudogne_terminal; T. urticae,pseudogene_snv;
271	stmim05460	nuclear transport	D. tinctorium, pseudogene_snv; P. ovis, pseudogene_snv;
272	stmim05479	Unknown	D. tinctorium, pseudogene_snv; ledelpseudogene_snv;
273	stmim05496	tRNA-dihydrouridine(47) synthase NAD(P)( )	M. occidentalis, pseudogene_snv; T. urticae,pseudogene_snv; trmerpseudogene_snv;
274	stmim05525	Dimethylaniline monooxygenase N-oxide-forming	D. tinctorium, pseudogene_Both; ledelpseudogne_terminal;
275	stmim05561	Oxidoreductase activity, acting on paired donors, with oxidation of a pair of donors resulting in the reduction of molecular oxygen to two molecules of water. It is involved in the biological process described with oxidation-reduction process	B. yothersi, pseudogene_Both; D. gallinae, pseudogene_snv; I. scapularis, pseudogene_snv; trmerpseudogene_Both;
276	stmim05578	Ribonuclease H protein	B. yothersi, pseudogne_terminal; D. farinae, pseudogene_snv; D. gallinae, pseudogene_Both; D. tinctorium, pseudogne_terminal; I. scapularis, pseudogene_Both; M. occidentalis, pseudogene_Both; trmerpseudogene_Both; V. destructor, pseudogene_Both; V. jacobsoni, pseudogene_Both;
277	stmim05606	K02A2.6-like	D. gallinae, pseudogene_Both; I. scapularis, pseudogene_Both; ledelpseudogene_Both;
278	stmim05655	Putative peptidase (DUF1758)	D. farinae, pseudogene_snv; D. gallinae, pseudogene_snv; D. tinctorium, pseudogene_Both; I. scapularis, pseudogene_Both; M. occidentalis, pseudogene_snv; P. ovis, pseudogene_Both;
279	stmim05666	Transposase	D. gallinae, pseudogne_terminal; M. occidentalis, pseudogne_terminal;
280	stmim05671	DNA replication proofreading	I. scapularis, pseudogene_Both; ledelpseudogene_Both; S. scabiei, pseudogne_terminal;
281	stmim05672	DNA replication proofreading	I. scapularis, pseudogene_snv; ledelpseudogene_snv;
282	stmim05691	Immunoglobulin	B. yothersi, pseudogene_Both; D. farinae, pseudogene_Both; D. tinctorium, pseudogene_snv; I. scapularis, pseudogene_snv; ledelpseudogne_terminal; M. occidentalis, pseudogene_snv; S. scabiei, pseudogne_terminal; V. destructor, pseudogene_snv; V. jacobsoni, pseudogene_snv;
283	stmim05722	Unknown	D. gallinae, pseudogene_Both; I. scapularis, pseudogne_terminal;
284	stmim05731	K02A2.6-like	I. scapularis, pseudogne_terminal; M. occidentalis, pseudogne_terminal;
285	stmim05732	transposition, RNA-mediated	I. scapularis, pseudogene_Both; M. occidentalis, pseudogene_snv;
286	stmim05746	It is involved in the biological process described with biosynthetic process	V. destructor, pseudogene_Both; V. jacobsoni, pseudogene_Both;
287	stmim05749	Histidine phosphatase superfamily (branch 2)	D. farinae, pseudogene_snv; S. scabiei, pseudogne_terminal;
288	stmim05783	DDE superfamily endonuclease	I. scapularis, pseudogne_terminal; T. urticae,pseudogene_snv;
289	stmim05839	Homeodomain-like domain	B. yothersi, pseudogene_Both; I. scapularis, pseudogne_terminal;
290	stmim05864	belongs to the protein kinase superfamily. CAMK Ser Thr protein kinase family	D. farinae, pseudogene_snv; D. gallinae, pseudogene_snv;
291	stmim05875	Unknown	I. scapularis, pseudogene_Both; ledelpseudogne_terminal; T. urticae,pseudogene_snv;
292	stmim05899	Belongs to the spectrin family	D. gallinae, pseudogene_snv; D. tinctorium, pseudogene_snv; S. scabiei, pseudogene_snv;
293	stmim05901	Translational activator	D. farinae, pseudogene_snv; D. gallinae, pseudogene_snv;
294	stmim06013	Plexin cytoplasmic RasGAP domain	D. tinctorium, pseudogene_Both; S. scabiei, pseudogene_snv;
295	stmim06040	Nuclear receptor binding SET domain protein	B. yothersi, pseudogene_snv; D. farinae, pseudogene_snv; P. ovis, pseudogene_snv;
296	stmim06059	Pogo transposable element with KRAB domain	I. scapularis, pseudogene_Both; M. occidentalis, pseudogene_Both;
297	stmim06116	Belongs to the mitochondrial carrier (TC 2.A.29) family	D. farinae, pseudogene_snv; M. occidentalis, pseudogene_snv;
298	stmim06147	SCAN domain	I. scapularis, pseudogene_snv; M. occidentalis, pseudogene_snv;
299	stmim06176	Calreticulin family	D. farinae, pseudogene_snv; D. gallinae, pseudogene_Both; T. urticae,pseudogene_snv;
300	stmim06200	Moesin ezrin radixin homolog	T. urticae,pseudogne_terminal; trmerpseudogene_snv;
301	stmim06203	zinc finger	D. gallinae, pseudogene_snv; I. scapularis, pseudogene_Both; M. occidentalis, pseudogene_snv;
302	stmim06271	SAM domain (Sterile alpha motif)	D. farinae, pseudogene_snv; ledelpseudogene_snv;
303	stmim06284	Unknown	D. gallinae, pseudogne_terminal; I. scapularis, pseudogne_terminal;
304	stmim06295	calcium-dependent phospholipase C activity	D. tinctorium, pseudogne_terminal; S. scabiei, pseudogene_snv;
305	stmim06308	Cysteine-type peptidase activity. It is involved in the biological process described with proteolysis	D. gallinae, pseudogene_Both; T. urticae,pseudogene_snv;
306	stmim06320	Belongs to the TUB family	D. gallinae, pseudogene_snv; M. occidentalis, pseudogene_snv;
307	stmim06329	Unknown	D. farinae, pseudogene_snv; D. gallinae, pseudogne_terminal; S. scabiei, pseudogne_terminal; trmerpseudogne_terminal;
308	stmim06404	Unknown	I. scapularis, pseudogne_terminal; M. occidentalis, pseudogne_terminal; trmerpseudogne_terminal; V. destructor, pseudogne_terminal; V. jacobsoni, pseudogne_terminal;
309	stmim06459	Domain of unknown function (DUF4371)	I. scapularis, pseudogene_Both; M. occidentalis, pseudogene_snv;
310	stmim06468	Belongs to the TRAFAC class myosin-kinesin ATPase superfamily. Myosin family	D. farinae, pseudogene_snv; D. tinctorium, pseudogene_snv; ledelpseudogene_snv;
311	stmim06475	Unknown	D. gallinae, pseudogene_Both; I. scapularis, pseudogene_Both; M. occidentalis, pseudogene_snv;
312	stmim06489	K02A2.6-like	I. scapularis, pseudogene_Both; M. occidentalis, pseudogene_snv; P. ovis, pseudogene_snv; T. urticae,pseudogne_terminal;
313	stmim06500	Transposase (partial DDE domain)	D. gallinae, pseudogene_snv; I. scapularis, pseudogene_snv;
314	stmim06503	K02A2.6-like	D. gallinae, pseudogne_terminal; I. scapularis, pseudogene_Both;
315	stmim06538	Putative peptidase (DUF1758)	D. tinctorium, pseudogene_snv; I. scapularis, pseudogene_Both; M. occidentalis, pseudogene_Both; P. ovis, pseudogene_snv;
316	stmim06567	Reverse transcriptase (RNA-dependent DNA polymerase)	ledelpseudogene_snv; M. occidentalis, pseudogene_Both; T. urticae,pseudogene_snv;
317	stmim06568	Trypsin Inhibitor like cysteine rich domain	D. tinctorium, pseudogne_terminal; ledelpseudogne_terminal;
318	stmim06589	Glutamine amidotransferase domain	I. scapularis, pseudogene_snv; S. scabiei, pseudogene_snv;
319	stmim06604	ATP binding. It is involved in the biological process described with protein phosphorylation	M. occidentalis, pseudogene_snv; P. ovis, pseudogene_snv;
320	stmim06614	beta-acetyl hexosaminidase like	D. farinae, pseudogene_snv; S. scabiei, pseudogene_snv;
321	stmim06639	Belongs to the cullin family	D. farinae, pseudogene_snv; ledelpseudogene_Both;
322	stmim06704	It is involved in the biological process described with ubiquitin-dependent protein catabolic process	P. ovis, pseudogene_snv; S. scabiei, pseudogene_snv;
323	stmim06712	Produces ATP from ADP in the presence of a proton gradient across the membrane	D. farinae, pseudogene_snv; D. gallinae, pseudogene_snv;
324	stmim06735	RNA polymerase II regulatory region DNA binding	B. yothersi, pseudogene_snv; D. tinctorium, pseudogene_snv; I. scapularis, pseudogene_Both; T. urticae,pseudogene_Both;
325	stmim06764	Src homology 3 domains	B. yothersi, pseudogene_snv; D. tinctorium, pseudogene_snv;
326	stmim06794	Unknown	B. yothersi, pseudogene_snv; D. gallinae, pseudogene_Both; D. tinctorium, pseudogene_Both; ledelpseudogene_Both; M. occidentalis, pseudogene_Both; T. urticae,pseudogene_Both;
327	stmim06814	Dehydrogenase	D. gallinae, pseudogene_snv; D. tinctorium, pseudogene_snv; ledelpseudogene_Both;
328	stmim06833	Component of the Mediator complex, a coactivator involved in the regulated transcription of nearly all RNA polymerase II-dependent genes. Mediator functions as a bridge to convey information from gene-specific regulatory proteins to the basal RNA polymerase II transcription machinery. Mediator is recruited to promoters by direct interactions with regulatory proteins and serves as a scaffold for t…	D. farinae, pseudogene_snv; D. gallinae, pseudogene_snv; D. tinctorium, pseudogene_Both; ledelpseudogene_snv;
329	stmim06923	sialic acid transmembrane transporter activity	D. farinae, pseudogene_snv; M. occidentalis, pseudogene_snv; P. ovis, pseudogene_snv; T. urticae,pseudogene_snv; trmerpseudogene_snv;
330	stmim06956	Phosphotyrosine interaction domain (PTB/PID)	D. tinctorium, pseudogene_snv; M. occidentalis, pseudogene_snv;
331	stmim06998	serine-type endopeptidase activity. It is involved in the biological process described with proteolysis	D. tinctorium, pseudogene_snv; S. scabiei, pseudogne_terminal;
332	stmim07000	Kallikrein B, plasma (Fletcher factor) 1	D. farinae, pseudogene_snv; D. tinctorium, pseudogene_snv;
333	stmim07001	Belongs to the peptidase S1 family	B. yothersi, pseudogne_terminal; D. tinctorium, pseudogene_snv; ledelpseudogene_Both; S. scabiei, pseudogene_snv;
334	stmim07028	It is involved in the biological process described with nucleotide-excision repair	D. farinae, pseudogene_snv; M. occidentalis, pseudogene_snv;
335	stmim07034	Mechanistic target of rapamycin (serine threonine kinase)	B. yothersi, pseudogene_snv; T. urticae,pseudogene_snv; trmerpseudogene_snv; V. jacobsoni, pseudogene_snv;
336	stmim07051	DDE superfamily endonuclease	M. occidentalis, pseudogene_snv; T. urticae,pseudogene_snv;
337	stmim07135	Transposase	I. scapularis, pseudogene_Both; ledelpseudogne_terminal;
338	stmim07150	Calcium ion binding. It is involved in the biological process described with cell-matrix adhesion	D. farinae, pseudogene_snv; T. urticae,pseudogene_snv;
339	stmim07198	Phosphotyrosine-binding domain	B. yothersi, pseudogene_snv; D. farinae, pseudogene_snv; D. tinctorium, pseudogene_snv;
340	stmim07261	Striatin family	D. farinae, pseudogne_terminal; D. tinctorium, pseudogene_snv; M. occidentalis, pseudogene_snv; P. ovis, pseudogene_snv; S. scabiei, pseudogene_snv;
341	stmim07298	K02A2.6-like	I. scapularis, pseudogene_Both; M. occidentalis, pseudogene_snv; P. ovis, pseudogene_snv;
342	stmim07299	Pao retrotransposon peptidase	D. farinae, pseudogene_snv; D. gallinae, pseudogne_terminal; I. scapularis, pseudogene_Both; M. occidentalis, pseudogene_snv;
343	stmim07300	Pogo transposable element with KRAB domain	I. scapularis, pseudogene_Both; ledelpseudogne_terminal;
344	stmim07301	protein serine threonine kinase activity. It is involved in the biological process described with protein phosphorylation	D. farinae, pseudogene_snv; I. scapularis, pseudogene_snv;
345	stmim07323	Poly ADP-ribose	D. tinctorium, pseudogene_snv; ledelpseudogene_snv; M. occidentalis, pseudogene_snv;
346	stmim07356	Tetraspanin family	V. destructor, pseudogne_terminal; V. jacobsoni, pseudogne_terminal;
347	stmim07361	Transposase (partial DDE domain)	B. yothersi, pseudogne_terminal; D. gallinae, pseudogene_Both; I. scapularis, pseudogne_terminal; T. urticae,pseudogne_terminal;
348	stmim07371	S. scabiei,	D. farinae, pseudogene_Both; D. gallinae, pseudogne_terminal; D. tinctorium, pseudogne_terminal; M. occidentalis, pseudogne_terminal; P. ovis, pseudogne_terminal; S. scabiei, pseudogne_terminal; T. urticae,pseudogne_terminal; trmerpseudogne_terminal; V. destructor, pseudogne_terminal; V. jacobsoni, pseudogne_terminal;
349	stmim07406	ubiquitin-protein transferase activity	ledelpseudogene_snv; P. ovis, pseudogene_snv;
350	stmim07417	ISXO2-like transposase domain	D. tinctorium, pseudogene_snv; I. scapularis, pseudogene_Both;
351	stmim07434	Wnt-activated receptor activity	M. occidentalis, pseudogne_terminal; T. urticae,pseudogene_Both;
352	stmim07462	Alpha-2-Macroglobulin	D. farinae, pseudogene_snv; D. gallinae, pseudogene_snv; T. urticae,pseudogene_snv;
353	stmim07465	DNA binding	I. scapularis, pseudogne_terminal; ledelpseudogne_terminal;
354	stmim07477	K02A2.6-like	D. gallinae, pseudogene_snv; I. scapularis, pseudogene_Both; ledelpseudogne_terminal; V. destructor, pseudogene_snv;
355	stmim07487	Domain of unknown function (DUF4371)	I. scapularis, pseudogene_Both; M. occidentalis, pseudogene_snv;
356	stmim07527	Belongs to the argonaute family	D. gallinae, pseudogene_Both; ledelpseudogene_Both; trmerpseudogene_Both; V. destructor, pseudogene_Both;
357	stmim07528	Belongs to the argonaute family	D. gallinae, pseudogene_snv; ledelpseudogne_terminal; trmerpseudogene_snv;
358	stmim07564	Endonuclease-reverse transcriptase	D. gallinae, pseudogene_snv; I. scapularis, pseudogene_Both;
359	stmim07603	FGGY family of carbohydrate kinases, C-terminal domain	S. scabiei, pseudogene_snv; trmerpseudogene_snv;
360	stmim07636	Serine aminopeptidase, S33	D. gallinae, pseudogene_snv; M. occidentalis, pseudogene_snv;
361	stmim07683	Fucosyltransferase activity. It is involved in the biological process described with protein glycosylation	D. farinae, pseudogene_snv; ledelpseudogene_snv;
362	stmim07766	Zinc ion binding	D. tinctorium, pseudogene_snv; ledelpseudogene_snv;
363	stmim07798	K02A2.6-like	D. tinctorium, pseudogene_Both; I. scapularis, pseudogene_Both;
364	stmim07808	K02A2.6-like	B. yothersi, pseudogne_terminal; I. scapularis, pseudogene_Both; M. occidentalis, pseudogene_Both; T. urticae,pseudogne_terminal;
365	stmim07887	Calcium ion binding	D. farinae, pseudogene_snv; D. tinctorium, pseudogene_snv;
366	stmim07926	Structural constituent of cuticle	D. farinae, pseudogene_snv; M. occidentalis, pseudogene_snv; trmerpseudogne_terminal;
367	stmim07928	Essential component of the vacuolar proton pump (V- ATPase), a multimeric enzyme that catalyzes the translocation of protons across the membranes. Required for assembly and activity of the V-ATPase	D. gallinae, pseudogene_snv; D. tinctorium, pseudogene_snv;
368	stmim07969	Galactosyltransferase	I. scapularis, pseudogene_snv; T. urticae,pseudogene_snv;
369	stmim07974	modifier activating enzyme 2	D. gallinae, pseudogene_snv; ledelpseudogene_snv; M. occidentalis, pseudogene_snv;
370	stmim08015	acetyl-CoA carboxylase activity. It is involved in the biological process described with fatty acid biosynthetic process	D. farinae, pseudogene_snv; M. occidentalis, pseudogene_snv; trmerpseudogene_Both; V. destructor, pseudogne_terminal; V. jacobsoni, pseudogne_terminal;
371	stmim08033	activity. It is involved in the biological process described with regulation of transcription, DNA-templated	D. farinae, pseudogene_snv; ledelpseudogene_snv;
372	stmim08034	Leucine Rich Repeat	I. scapularis, pseudogene_snv; ledelpseudogene_Both;
373	stmim08050	Transporter activity. It is involved in the biological process described with transmembrane transport	B. yothersi, pseudogene_snv; D. tinctorium, pseudogene_snv; S. scabiei, pseudogene_snv; T. urticae,pseudogne_terminal;
374	stmim08069	5-oxoprolinase	D. farinae, pseudogene_snv; D. gallinae, pseudogene_snv;
375	stmim08212	carbohydrate binding. It is involved in the biological process described with mannose metabolic process	V. destructor, pseudogne_terminal; V. jacobsoni, pseudogne_terminal;
376	stmim08238	Belongs to the type-B carboxylesterase lipase family	D. tinctorium, pseudogne_terminal; T. urticae,pseudogne_terminal;
377	stmim08264	Alpha-(1,3)-fucosyltransferase C-like	B. yothersi, pseudogene_snv; ledelpseudogene_snv;
378	stmim08284	Ribonuclease H protein	D. farinae, pseudogene_Both; D. gallinae, pseudogene_Both; I. scapularis, pseudogene_Both; ledelpseudogene_Both; M. occidentalis, pseudogene_Both; P. ovis, pseudogene_Both; T. urticae,pseudogene_snv; trmerpseudogene_snv; V. jacobsoni, pseudogne_terminal;
379	stmim08289	DDE superfamily endonuclease	B. yothersi, pseudogne_terminal; D. gallinae, pseudogene_Both;
380	stmim08302	Transposase (partial DDE domain)	D. gallinae, pseudogene_Both; I. scapularis, pseudogne_terminal;
381	stmim08336	It is involved in the biological process described with metabolic process	D. farinae, pseudogene_snv; V. destructor, pseudogene_snv; V. jacobsoni, pseudogene_snv;
382	stmim08343	K02A2.6-like	I. scapularis, pseudogene_Both; M. occidentalis, pseudogne_terminal;
383	stmim08347	K02A2.6-like	D. gallinae, pseudogene_Both; I. scapularis, pseudogene_Both;
384	stmim08349	Structural constituent of cuticle	V. destructor, pseudogne_terminal; V. jacobsoni, pseudogne_terminal;
385	stmim08364	Belongs to the argonaute family	B. yothersi, pseudogene_Both; ledelpseudogene_snv; T. urticae,pseudogene_Both;
386	stmim08369	Clathrin is the major protein of the polyhedral coat of coated pits and vesicles	D. farinae, pseudogene_snv; D. gallinae, pseudogene_snv; P. ovis, pseudogene_snv; trmerpseudogene_Both;
387	stmim08386	Transport protein Trs120 or TRAPPC9, TRAPP II complex subunit	D. farinae, pseudogene_snv; M. occidentalis, pseudogene_snv;
388	stmim08462	DDE superfamily endonuclease	D. gallinae, pseudogne_terminal; I. scapularis, pseudogne_terminal;
389	stmim08463	Reverse transcriptase (RNA-dependent DNA polymerase)	D. gallinae, pseudogne_terminal; I. scapularis, pseudogene_Both;
390	stmim08474	histamine uptake	D. gallinae, pseudogene_snv; I. scapularis, pseudogene_Both; ledelpseudogene_snv;
391	stmim08499	protein ubiquitination	I. scapularis, pseudogene_Both; M. occidentalis, pseudogene_snv;
392	stmim08524	Lipopolysaccharide kinase (Kdo/WaaP) family	D. farinae, pseudogene_snv; M. occidentalis, pseudogene_Both;
393	stmim08536	Transposase (partial DDE domain)	D. gallinae, pseudogene_Both; I. scapularis, pseudogne_terminal; T. urticae,pseudogene_snv;
394	stmim08610	Putative peptidase (DUF1758)	I. scapularis, pseudogene_Both; M. occidentalis, pseudogene_snv;
395	stmim08655	Pogo transposable element with KRAB domain	I. scapularis, pseudogene_Both; M. occidentalis, pseudogene_Both;
396	stmim08678	Guanyl-nucleotide exchange factor activity. It is involved in the biological process described with small GTPase mediated signal transduction	D. farinae, pseudogene_snv; T. urticae,pseudogene_snv;
397	stmim08691	UDP-galactosyltransferase activity	D. farinae, pseudogene_snv; I. scapularis, pseudogene_snv; M. occidentalis, pseudogene_snv;
398	stmim08726	P. ovis,	B. yothersi, pseudogne_terminal; D. farinae, pseudogne_terminal; D. gallinae, pseudogene_Both; D. tinctorium, pseudogne_terminal; M. occidentalis, pseudogene_snv; P. ovis, pseudogene_snv; S. scabiei, pseudogne_terminal; T. urticae,pseudogne_terminal; trmerpseudogne_terminal;
399	stmim08733	Prolyl 4-hydroxylase alpha subunit homologues.	D. farinae, pseudogene_snv; P. ovis, pseudogene_snv; S. scabiei, pseudogene_snv;
400	stmim08754	fatty acid omega-oxidation	V. destructor, pseudogene_snv; V. jacobsoni, pseudogene_snv;
401	stmim08778	Transcription elongation factor that enhances transcription elongation by RNA polymerase II (RNAPII)	D. farinae, pseudogene_snv; M. occidentalis, pseudogene_snv;
402	stmim08810	It is involved in the biological process described with transmembrane transport	D. tinctorium, pseudogene_snv; V. destructor, pseudogne_terminal; V. jacobsoni, pseudogne_terminal;
403	stmim08847	ATP binding. It is involved in the biological process described with protein phosphorylation	B. yothersi, pseudogene_snv; D. farinae, pseudogene_snv;
404	stmim08860	Oxidoreductase activity. It is involved in the biological process described with metabolic process	D. farinae, pseudogene_snv; T. urticae,pseudogene_Both;
405	stmim08886	5' nucleotidase family	D. farinae, pseudogene_snv; P. ovis, pseudogene_snv;
406	stmim08931	Ribonuclease H protein	D. farinae, pseudogene_Both; D. gallinae, pseudogene_Both; I. scapularis, pseudogene_Both; ledelpseudogne_terminal; P. ovis, pseudogene_Both; T. urticae,pseudogne_terminal; trmerpseudogene_snv; V. destructor, pseudogene_Both; V. jacobsoni, pseudogene_Both;
407	stmim08932	DDE superfamily endonuclease	D. tinctorium, pseudogne_terminal; I. scapularis, pseudogene_Both;
408	stmim08962	Mariner transposase	D. gallinae, pseudogene_Both; I. scapularis, pseudogne_terminal; S. scabiei, pseudogene_Both; T. urticae,pseudogene_Both; V. destructor, pseudogne_terminal; V. jacobsoni, pseudogene_Both;
409	stmim08990	Domain of unknown function (DUF4817)	D. gallinae, pseudogne_terminal; I. scapularis, pseudogene_Both;
410	stmim09004	establishment of RNA localization to telomere	D. tinctorium, pseudogene_Both; M. occidentalis, pseudogene_snv; S. scabiei, pseudogene_snv;
411	stmim09023	transposition, RNA-mediated	D. gallinae, pseudogne_terminal; M. occidentalis, pseudogne_terminal;
412	stmim09027	positive regulation of canonical Wnt signaling pathway	I. scapularis, pseudogne_terminal; M. occidentalis, pseudogene_Both;
413	stmim09029	DNA- binding	V. destructor, pseudogene_snv; V. jacobsoni, pseudogene_snv;
414	stmim09038	It is involved in the biological process described with snRNA processing	D. farinae, pseudogene_snv; S. scabiei, pseudogene_snv;
415	stmim09058	phosphatidate phosphatase	D. farinae, pseudogene_snv; M. occidentalis, pseudogene_snv;
416	stmim09063	actin binding	D. gallinae, pseudogene_snv; P. ovis, pseudogene_snv;
417	stmim09098	cysteine desulfurase activity	M. occidentalis, pseudogene_snv; V. jacobsoni, pseudogne_terminal;
418	stmim09101	Belongs to the Orn Lys Arg decarboxylase class-II family	D. tinctorium, pseudogene_Both; ledelpseudogene_snv;
419	stmim09105	transposition, RNA-mediated	D. gallinae, pseudogne_terminal; M. occidentalis, pseudogne_terminal;
420	stmim09116	transposition, RNA-mediated	D. gallinae, pseudogene_Both; M. occidentalis, pseudogene_snv;
421	stmim09126	Elongation of very long chain fatty acids protein	T. urticae,pseudogene_snv; trmerpseudogene_Both;
422	stmim09150	Putative peptidase (DUF1758)	D. tinctorium, pseudogene_Both; I. scapularis, pseudogne_terminal;
423	stmim09181	Plexin repeat	D. farinae, pseudogene_snv; D. gallinae, pseudogene_snv; D. tinctorium, pseudogene_Both;
424	stmim09182	Receptor activity. It is involved in the biological process described with multicellular organismal development	D. farinae, pseudogene_snv; I. scapularis, pseudogene_snv; M. occidentalis, pseudogene_snv;
425	stmim09193	Zinc-dependent metalloprotease	ledelpseudogene_snv; T. urticae,pseudogene_snv;
426	stmim09212	DUF1785	D. farinae, pseudogene_snv; D. gallinae, pseudogene_snv;
427	stmim09219	It is involved in the biological process described with protein phosphorylation	D. gallinae, pseudogene_snv; trmerpseudogene_snv;
428	stmim09226	Reverse transcriptase (RNA-dependent DNA polymerase)	D. gallinae, pseudogene_Both; I. scapularis, pseudogene_Both; M. occidentalis, pseudogne_terminal;
429	stmim09284	Pogo transposable element with KRAB domain	I. scapularis, pseudogene_snv; ledelpseudogene_snv;
430	stmim09306	Belongs to the adenylyl cyclase class-4 guanylyl cyclase family	D. farinae, pseudogene_snv; D. tinctorium, pseudogene_snv; ledelpseudogene_Both; P. ovis, pseudogne_terminal;
431	stmim09372	binding. It is involved in the biological process described with metal ion transport	D. tinctorium, pseudogene_snv; M. occidentalis, pseudogene_snv;
432	stmim09373	GDP-Man Man(3)GlcNAc(2)-PP-Dol alpha-1,2-mannosyltransferase	D. farinae, pseudogene_snv; D. gallinae, pseudogene_snv; trmerpseudogne_terminal;
433	stmim09385	transposition, RNA-mediated	B. yothersi, pseudogne_terminal; I. scapularis, pseudogene_snv; M. occidentalis, pseudogene_snv;
434	stmim09395	DNA-binding transcription factor activity, RNA polymerase II-specific	I. scapularis, pseudogene_snv; M. occidentalis, pseudogne_terminal;
435	stmim09421	Unknown	I. scapularis, pseudogene_snv; P. ovis, pseudogene_snv; S. scabiei, pseudogene_snv;
436	stmim09430	Unknown	D. gallinae, pseudogene_Both; I. scapularis, pseudogne_terminal;
437	stmim09445	Unknown	D. gallinae, pseudogene_Both; I. scapularis, pseudogene_Both; M. occidentalis, pseudogene_snv;
438	stmim09460	Signal-recognition-particle assembly has a crucial role in targeting secretory proteins to the rough endoplasmic reticulum membrane	D. farinae, pseudogene_snv; S. scabiei, pseudogene_snv;
439	stmim09462	Catalyzes the reduction of fatty acyl-CoA to fatty alcohols	D. farinae, pseudogene_snv; D. gallinae, pseudogene_snv; M. occidentalis, pseudogene_snv;
440	stmim09476	sequence-specific DNA binding. It is involved in the biological process described with regulation of transcription, DNA-templated	V. destructor, pseudogene_snv; V. jacobsoni, pseudogene_snv;
441	stmim09488	Catalyzes a 2-step reaction, involving the ATP-dependent carboxylation of the covalently attached biotin in the first step and the transfer of the carboxyl group to pyruvate in the second	D. farinae, pseudogene_snv; D. gallinae, pseudogene_snv; trmerpseudogene_snv; V. destructor, pseudogene_Both; V. jacobsoni, pseudogene_Both;
442	stmim09491	BTB POZ domain-containing protein	B. yothersi, pseudogne_terminal; T. urticae,pseudogne_terminal;
443	stmim09510	generation of catalytic spliceosome for first transesterification step	M. occidentalis, pseudogene_snv; T. urticae,pseudogne_terminal;
444	stmim09523	Transposase	D. gallinae, pseudogene_snv; I. scapularis, pseudogene_Both;
445	stmim09585	K02A2.6-like	D. gallinae, pseudogne_terminal; I. scapularis, pseudogene_Both; M. occidentalis, pseudogne_terminal;
446	stmim09590	Cytosolic domain of 10TM putative phosphate transporter	ledelpseudogene_snv; P. ovis, pseudogene_snv;
447	stmim09611	Bromodomain-containing protein 2	D. farinae, pseudogene_snv; S. scabiei, pseudogene_snv;
448	stmim09629	Transposase (partial DDE domain)	D. gallinae, pseudogene_Both; I. scapularis, pseudogene_Both;
449	stmim09636	Coiled-coil domain containing 93	D. tinctorium, pseudogne_terminal; ledelpseudogene_snv; T. urticae,pseudogene_snv;
450	stmim09656	SOGA family member	M. occidentalis, pseudogene_snv; S. scabiei, pseudogne_terminal;
451	stmim09677	Spaetzle	V. destructor, pseudogene_snv; V. jacobsoni, pseudogene_snv;
452	stmim09688	Mariner transposase	D. gallinae, pseudogene_Both; I. scapularis, pseudogne_terminal; M. occidentalis, pseudogene_snv; V. destructor, pseudogne_terminal; V. jacobsoni, pseudogne_terminal;
453	stmim09787	Prolyl oligopeptidase, N-terminal beta-propeller domain	P. ovis, pseudogene_snv; trmerpseudogne_terminal;
454	stmim09820	protein phosphatase regulator activity	D. gallinae, pseudogne_terminal; I. scapularis, pseudogene_Both;
455	stmim09839	Endonuclease-reverse transcriptase	D. gallinae, pseudogene_Both; D. tinctorium, pseudogene_Both; I. scapularis, pseudogene_Both; M. occidentalis, pseudogene_snv;
456	stmim09846	translation Initiation Factor	D. farinae, pseudogene_snv; ledelpseudogene_snv; S. scabiei, pseudogene_snv;
457	stmim09851	catalytic activity. It is involved in the biological process described with metabolic process	D. farinae, pseudogene_snv; D. gallinae, pseudogene_snv; M. occidentalis, pseudogene_snv; S. scabiei, pseudogene_snv;
458	stmim09871	formate-tetrahydrofolate ligase activity	D. farinae, pseudogene_snv; D. tinctorium, pseudogne_terminal;
459	stmim09892	Transposase (partial DDE domain)	D. gallinae, pseudogene_Both; V. destructor, pseudogne_terminal; V. jacobsoni, pseudogne_terminal;
460	stmim09904	G-quadruplex DNA unwinding	D. farinae, pseudogene_snv; M. occidentalis, pseudogene_snv;
461	stmim09925	It is involved in the biological process described with intracellular protein transport	D. farinae, pseudogene_snv; M. occidentalis, pseudogene_snv;
462	stmim09930	It is involved in the biological process described with proteolysis	I. scapularis, pseudogene_snv; V. jacobsoni, pseudogne_terminal;
463	stmim09963	huntingtin	B. yothersi, pseudogene_snv; D. tinctorium, pseudogene_snv; ledelpseudogene_snv;
464	stmim10010	Domain of unknown function (DUF4817)	D. tinctorium, pseudogene_Both; I. scapularis, pseudogne_terminal;
465	stmim10039	ATP binding. It is involved in the biological process described with protein phosphorylation	V. destructor, pseudogene_Both; V. jacobsoni, pseudogene_Both;
466	stmim10061	serine-type endopeptidase activity. It is involved in the biological process described with proteolysis	D. tinctorium, pseudogene_snv; M. occidentalis, pseudogne_terminal;
467	stmim10082	Belongs to the protein-tyrosine phosphatase family. Non-receptor class myotubularin subfamily	D. gallinae, pseudogene_snv; ledelpseudogene_Both;
468	stmim10090	proton channel activity	D. tinctorium, pseudogene_snv; I. scapularis, pseudogne_terminal; T. urticae,pseudogene_Both;
469	stmim10122	pogo transposable element with KRAB domain	D. tinctorium, pseudogne_terminal; I. scapularis, pseudogene_Both; M. occidentalis, pseudogene_Both;
470	stmim10123	Ribonuclease H protein	D. farinae, pseudogene_snv; D. gallinae, pseudogene_Both; D. tinctorium, pseudogene_snv; I. scapularis, pseudogene_snv; ledelpseudogne_terminal; trmerpseudogene_Both; V. destructor, pseudogene_snv; V. jacobsoni, pseudogene_snv;
471	stmim10124	It is involved in the biological process described with regulation of	B. yothersi, pseudogene_snv; D. tinctorium, pseudogene_Both; ledelpseudogene_snv; S. scabiei, pseudogene_snv; T. urticae,pseudogene_snv;
472	stmim10129	Oxidoreductase activity. It is involved in the biological process described with metabolic process	D. farinae, pseudogene_snv; D. gallinae, pseudogene_snv; T. urticae,pseudogne_terminal;
473	stmim10254	E3 ubiquitin-protein ligase	D. tinctorium, pseudogene_snv; ledelpseudogene_snv;
474	stmim10263	Reverse transcriptase (RNA-dependent DNA polymerase)	D. gallinae, pseudogene_Both; D. tinctorium, pseudogene_Both; I. scapularis, pseudogene_Both;
475	stmim10271	nucleotide binding. It is involved in the biological process described with mRNA processing	I. scapularis, pseudogene_Both; ledelpseudogene_snv;
476	stmim10314	It is involved in the biological process described with transport	S. scabiei, pseudogene_snv; T. urticae,pseudogne_terminal;
477	stmim10321	DNA binding. It is involved in the biological process described with transcription, DNA-templated	P. ovis, pseudogene_snv; V. destructor, pseudogene_snv; V. jacobsoni, pseudogene_snv;
478	stmim10376	MULE transposase domain	B. yothersi, pseudogene_Both; D. farinae, pseudogene_snv;
479	stmim10384	Belongs to the TRAFAC class myosin-kinesin ATPase superfamily. Myosin family	D. farinae, pseudogene_snv; ledelpseudogene_Both; P. ovis, pseudogene_snv; S. scabiei, pseudogene_snv;
480	stmim10390	Protein tyrosine phosphatase activity. It is involved in the biological process described with protein dephosphorylation	B. yothersi, pseudogene_snv; D. farinae, pseudogene_snv; D. gallinae, pseudogene_Both;
481	stmim10430	Mariner transposase	D. gallinae, pseudogne_terminal; P. ovis, pseudogene_snv; T. urticae,pseudogne_terminal;
482	stmim10434	U5 snRNA binding	M. occidentalis, pseudogene_snv; P. ovis, pseudogene_snv;
483	stmim10480	snRNP Sm proteins	D. tinctorium, pseudogene_snv; ledelpseudogene_snv; M. occidentalis, pseudogene_snv;
484	stmim10481	Phosphoglycerate kinase	D. farinae, pseudogene_snv; V. jacobsoni, pseudogne_terminal;
485	stmim10484	Endonuclease-reverse transcriptase	D. gallinae, pseudogene_Both; I. scapularis, pseudogene_Both;
486	stmim10507	Casein kinase 1 gamma C terminal	D. farinae, pseudogene_snv; M. occidentalis, pseudogne_terminal;
487	stmim10534	Reverse transcriptase (RNA-dependent DNA polymerase)	I. scapularis, pseudogene_Both; M. occidentalis, pseudogne_terminal;
488	stmim10654	Belongs to the AAA ATPase family	D. tinctorium, pseudogne_terminal; T. urticae,pseudogene_Both;
489	stmim10681	DDE superfamily endonuclease	D. tinctorium, pseudogene_snv; I. scapularis, pseudogne_terminal;
490	stmim10695	Unknown	B. yothersi, pseudogne_terminal; ledelpseudogene_snv;
491	stmim10719	activity. It is involved in the biological process described with ion transport	D. farinae, pseudogene_snv; P. ovis, pseudogene_snv;
492	stmim10760	JmjC domain-containing protein 4	D. farinae, pseudogene_snv; S. scabiei, pseudogene_snv;
493	stmim10823	heme binding. It is involved in the biological process described with oxidation-reduction process	D. tinctorium, pseudogene_snv; ledelpseudogene_Both; T. urticae,pseudogene_Both;
494	stmim10824	heme binding. It is involved in the biological process described with oxidation-reduction process	ledelpseudogene_snv; T. urticae,pseudogene_Both;
495	stmim10825	Metal ion binding	B. yothersi, pseudogene_Both; D. tinctorium, pseudogene_Both;
496	stmim10827	Deoxyribonuclease II activity. It is involved in the biological process described with DNA metabolic process	B. yothersi, pseudogene_Both; ledelpseudogene_Both;
497	stmim10840	Intraflagellar transport protein 122 homolog	D. gallinae, pseudogene_snv; P. ovis, pseudogne_terminal;
498	stmim10909	chromatin binding	M. occidentalis, pseudogene_snv; T. urticae,pseudogne_terminal;
499	stmim10917	RNA recognition motif	D. tinctorium, pseudogene_snv; V. destructor, pseudogne_terminal; V. jacobsoni, pseudogne_terminal;
500	stmim10960	DDE superfamily endonuclease	D. gallinae, pseudogne_terminal; D. tinctorium, pseudogne_terminal; I. scapularis, pseudogne_terminal;
501	stmim10980	Belongs to the TRAFAC class myosin-kinesin ATPase superfamily. Kinesin family	M. occidentalis, pseudogene_snv; V. destructor, pseudogene_snv;
502	stmim10985	Pao retrotransposon peptidase	I. scapularis, pseudogne_terminal; M. occidentalis, pseudogne_terminal;
503	stmim11011	Guanylate cyclase	D. farinae, pseudogene_snv; D. tinctorium, pseudogene_Both;
504	stmim11012	DDE superfamily endonuclease	D. gallinae, pseudogene_Both; I. scapularis, pseudogne_terminal; T. urticae,pseudogene_snv;
505	stmim11050	protein modification by small protein conjugation	D. farinae, pseudogene_snv; trmerpseudogene_Both;
506	stmim11085	FLJ37770-like	D. gallinae, pseudogene_snv; I. scapularis, pseudogne_terminal;
507	stmim11128	receptor activity. It is involved in the biological process described with multicellular organismal development	ledelpseudogene_snv; M. occidentalis, pseudogene_Both;
508	stmim11175	microtubule binding	B. yothersi, pseudogne_terminal; D. farinae, pseudogene_snv; ledelpseudogene_Both; S. scabiei, pseudogne_terminal;
509	stmim11182	Unknown	B. yothersi, pseudogne_terminal; I. scapularis, pseudogene_Both;
510	stmim11190	Carbon-nitrogen hydrolase	D. gallinae, pseudogene_snv; D. tinctorium, pseudogene_snv; ledelpseudogene_snv;
511	stmim11198	It is involved in the biological process described with cell-matrix adhesion	B. yothersi, pseudogene_snv; T. urticae,pseudogene_snv;
512	stmim11209	Lissencephaly type-1-like homology motif	M. occidentalis, pseudogene_snv; S. scabiei, pseudogne_terminal;
513	stmim11218	It is involved in the biological process described with protein processing	D. farinae, pseudogene_snv; D. gallinae, pseudogene_snv; S. scabiei, pseudogne_terminal;
514	stmim11227	acyl-Coenzyme A dehydrogenase family, member 8	D. farinae, pseudogene_snv; D. gallinae, pseudogene_Both;
515	stmim11234	It is involved in the biological process described with signal transduction	D. farinae, pseudogene_snv; D. gallinae, pseudogene_snv; M. occidentalis, pseudogene_Both;
516	stmim11291	Putative DNA-binding domain in centromere protein B, mouse jerky and transposases.	I. scapularis, pseudogne_terminal; M. occidentalis, pseudogene_snv;
517	stmim11318	intraciliary transport involved in cilium assembly	D. gallinae, pseudogene_snv; T. urticae,pseudogene_snv;
518	stmim11319	Signal peptidase complex subunit	D. gallinae, pseudogene_snv; P. ovis, pseudogene_snv;
519	stmim11325	Endonuclease-reverse transcriptase	D. gallinae, pseudogene_Both; I. scapularis, pseudogene_Both; M. occidentalis, pseudogene_Both;
520	stmim11339	Belongs to the cation transport ATPase (P-type) (TC 3.A.3) family. Type IV subfamily	B. yothersi, pseudogene_snv; D. farinae, pseudogene_snv;
521	stmim11369	NFX1-type zinc finger-containing protein	ledelpseudogene_snv; M. occidentalis, pseudogene_snv;
522	stmim11372	lipid binding	M. occidentalis, pseudogene_snv; T. urticae,pseudogene_snv;
523	stmim11401	Zinc ion binding	D. farinae, pseudogene_snv; I. scapularis, pseudogene_snv;
524	stmim11407	Focal adhesion targeting region	ledelpseudogene_Both; trmerpseudogene_snv;
525	stmim11414	retrotransposable element Tf2 155 kDa protein type 1-like	B. yothersi, pseudogne_terminal; D. tinctorium, pseudogene_Both; I. scapularis, pseudogene_Both; ledelpseudogene_Both; M. occidentalis, pseudogene_Both; P. ovis, pseudogne_terminal; S. scabiei, pseudogne_terminal;
526	stmim11442	It is involved in the biological process described with glutamyl-tRNA aminoacylation	ledelpseudogene_snv; V. jacobsoni, pseudogne_terminal;
527	stmim11445	Unknown	D. gallinae, pseudogne_terminal; ledelpseudogne_terminal; T. urticae,pseudogne_terminal;
528	stmim11492	protein heterodimerization activity	D. gallinae, pseudogene_snv; I. scapularis, pseudogene_snv; V. destructor, pseudogene_Both; V. jacobsoni, pseudogne_terminal;
529	stmim11519	Transposase (partial DDE domain)	D. gallinae, pseudogene_Both; I. scapularis, pseudogne_terminal;
530	stmim11558	Lethal(2) giant	D. farinae, pseudogene_snv; M. occidentalis, pseudogene_snv;
531	stmim11573	Thromboxane A synthase 1 (platelet, cytochrome P450, family 5, subfamily A)	V. destructor, pseudogne_terminal; V. jacobsoni, pseudogne_terminal;
532	stmim11582	N-terminal peptidyl-methionine acetylation	D. farinae, pseudogene_snv; D. tinctorium, pseudogene_snv;
533	stmim11652	Myeloid differentiation primary response protein	B. yothersi, pseudogene_snv; ledelpseudogene_snv; T. urticae,pseudogene_snv;
534	stmim11655	Serine threonine-protein phosphatase 4 regulatory subunit	P. ovis, pseudogene_Both; S. scabiei, pseudogene_snv;
535	stmim11657	It is involved in the biological process described with transmembrane transport	D. farinae, pseudogene_snv; M. occidentalis, pseudogne_terminal;
536	stmim11687	Translation release factor activity, codon specific. It is involved in the biological process described with translational termination	trmerpseudogene_snv; V. destructor, pseudogene_snv; V. jacobsoni, pseudogene_snv;
537	stmim11688	M. occidentalis,	D. farinae, pseudogne_terminal; D. gallinae, pseudogne_terminal; D. tinctorium, pseudogne_terminal; I. scapularis, pseudogne_terminal; ledelpseudogne_terminal; M. occidentalis, pseudogne_terminal; P. ovis, pseudogne_terminal; S. scabiei, pseudogne_terminal; trmerpseudogne_terminal; V. destructor, pseudogne_terminal; V. jacobsoni, pseudogne_terminal;
538	stmim11692	Belongs to the histidine acid phosphatase family	D. farinae, pseudogene_snv; D. gallinae, pseudogene_Both;
539	stmim11707	Family with sequence similarity 200, member A	I. scapularis, pseudogene_Both; M. occidentalis, pseudogne_terminal;
540	stmim11711	Non-catalytic subunit of the queuine tRNA- ribosyltransferase (TGT) that catalyzes the base-exchange of a guanine (G) residue with queuine (Q) at position 34 (anticodon wobble position) in tRNAs with GU(N) anticodons (tRNA-Asp, -Asn, - His and -Tyr), resulting in the hypermodified nucleoside queuosine (7-(((4,5-cis-dihydroxy-2-cyclopenten-1-yl)amino)methyl)-7- deazaguanosine)	D. farinae, pseudogene_snv; D. gallinae, pseudogene_snv; V. destructor, pseudogne_terminal; V. jacobsoni, pseudogne_terminal;
541	stmim11744	Protein KRI1 homolog	B. yothersi, pseudogene_snv; D. farinae, pseudogene_snv; ledelpseudogene_snv;
542	stmim11761	Domain of unknown function (DUF3441)	D. farinae, pseudogene_snv; I. scapularis, pseudogene_snv; M. occidentalis, pseudogene_snv;
543	stmim11767	Tigger transposable	I. scapularis, pseudogne_terminal; ledelpseudogene_snv; M. occidentalis, pseudogene_snv; T. urticae,pseudogene_snv;
544	stmim11788	Unknown	D. gallinae, pseudogne_terminal; I. scapularis, pseudogene_Both;
545	stmim11800	nucleic acid binding	D. tinctorium, pseudogene_snv; P. ovis, pseudogne_terminal;
546	stmim11801	Oxidoreductase activity. It is involved in the biological process described with oxidation-reduction process	D. farinae, pseudogene_snv; ledelpseudogene_snv;
547	stmim11809	G-protein coupled receptor activity. It is involved in the biological process described with G-protein coupled receptor signaling pathway	D. gallinae, pseudogene_snv; I. scapularis, pseudogene_Both; M. occidentalis, pseudogene_snv;
548	stmim11829	Voltage-gated chloride channel activity. It is involved in the biological process described with	D. farinae, pseudogene_snv; D. tinctorium, pseudogene_snv; S. scabiei, pseudogne_terminal;
549	stmim11832	Unknown	B. yothersi, pseudogene_Both; D. gallinae, pseudogene_Both; D. tinctorium, pseudogene_Both; ledelpseudogene_snv; M. occidentalis, pseudogene_Both; T. urticae,pseudogene_Both;
550	stmim11859	Unknown	D. farinae, pseudogene_Both; D. gallinae, pseudogene_snv; I. scapularis, pseudogene_Both; ledelpseudogene_Both; M. occidentalis, pseudogene_Both; P. ovis, pseudogene_Both; S. scabiei, pseudogene_Both; T. urticae,pseudogene_Both; V. destructor, pseudogene_Both; V. jacobsoni, pseudogene_Both;
551	stmim11872	Belongs to the beta-ketoacyl-ACP synthases family	D. gallinae, pseudogene_snv; M. occidentalis, pseudogene_snv;
552	stmim11888	DDE superfamily endonuclease	D. tinctorium, pseudogne_terminal; I. scapularis, pseudogene_Both;
553	stmim11897	Pao retrotransposon peptidase	D. farinae, pseudogene_snv; D. gallinae, pseudogene_Both; I. scapularis, pseudogne_terminal; M. occidentalis, pseudogene_Both;
554	stmim11901	Sodium potassium-transporting ATPase subunit alpha	D. farinae, pseudogene_snv; trmerpseudogene_snv; V. jacobsoni, pseudogne_terminal;
555	stmim11918	6-phosphogluconolactonase activity. It is involved in the biological process described with pentose-phosphate shunt	V. destructor, pseudogne_terminal; V. jacobsoni, pseudogne_terminal;
556	stmim12027	Unknown	B. yothersi, pseudogne_terminal; D. tinctorium, pseudogne_terminal; I. scapularis, pseudogne_terminal; ledelpseudogene_snv;
557	stmim12031	Anaphase-promoting complex, cyclosome, subunit 3	D. farinae, pseudogene_snv; T. urticae,pseudogne_terminal;
558	stmim12055	Metal ion binding	D. tinctorium, pseudogene_snv; ledelpseudogene_snv; M. occidentalis, pseudogene_snv;
559	stmim12089	CUT	D. farinae, pseudogne_terminal; ledelpseudogene_snv;
560	stmim12115	Mediates the voltage-dependent sodium ion permeability of excitable membranes	D. tinctorium, pseudogne_terminal; S. scabiei, pseudogene_snv;
561	stmim12117	Unknown	D. farinae, pseudogene_snv; I. scapularis, pseudogne_terminal;
562	stmim12118	K02A2.6-like	B. yothersi, pseudogene_snv; D. tinctorium, pseudogne_terminal; I. scapularis, pseudogene_Both; M. occidentalis, pseudogene_snv;
563	stmim12197	ATP- binding	D. farinae, pseudogene_snv; P. ovis, pseudogene_snv;
564	stmim12207	Unknown	D. gallinae, pseudogene_Both; I. scapularis, pseudogne_terminal;
565	stmim12210	ABC transporter	I. scapularis, pseudogene_snv; trmerpseudogene_snv;
566	stmim12256	Ribonuclease H protein	D. farinae, pseudogene_snv; D. gallinae, pseudogene_Both; P. ovis, pseudogene_snv; T. urticae,pseudogene_snv;
567	stmim12293	Belongs to the ATP guanido phosphotransferase family	D. gallinae, pseudogene_Both; I. scapularis, pseudogene_Both; M. occidentalis, pseudogene_snv; trmerpseudogene_Both;
568	stmim12316	Splicing factor 3b subunit 4	D. farinae, pseudogene_snv; M. occidentalis, pseudogene_snv;
569	stmim12331	ATP:guanido phosphotransferase, C-terminal catalytic domain	D. farinae, pseudogene_snv; I. scapularis, pseudogene_Both;
570	stmim12349	Protein similar to CwfJ C-terminus 1	D. farinae, pseudogene_snv; D. gallinae, pseudogene_snv;
571	stmim12350	Unknown	D. gallinae, pseudogne_terminal; I. scapularis, pseudogne_terminal;
572	stmim12358	Transposase (partial DDE domain)	D. gallinae, pseudogne_terminal; I. scapularis, pseudogne_terminal;
573	stmim12385	Inositol-3-phosphate synthase	V. destructor, pseudogene_Both; V. jacobsoni, pseudogene_Both;
574	stmim12455	MAM and LDL-receptor class A domain-containing protein	D. farinae, pseudogene_snv; T. urticae,pseudogene_snv;
575	stmim12471	binding. It is involved in the biological process described with cytoskeleton organization	D. farinae, pseudogene_snv; ledelpseudogene_snv;
576	stmim12484	G-protein coupled receptor activity. It is involved in the biological process described with G-protein coupled receptor signaling pathway	B. yothersi, pseudogne_terminal; I. scapularis, pseudogne_terminal;
577	stmim12497	Tetraspanin family	V. destructor, pseudogene_snv; V. jacobsoni, pseudogene_snv;
578	stmim12503	Amino acid permease	V. destructor, pseudogene_snv; V. jacobsoni, pseudogene_snv;
579	stmim12510	Endonuclease-reverse transcriptase	D. gallinae, pseudogene_Both; I. scapularis, pseudogene_Both; M. occidentalis, pseudogne_terminal;
580	stmim12531	CD36 family	D. farinae, pseudogene_snv; ledelpseudogne_terminal;
581	stmim12556	K02A2.6-like	I. scapularis, pseudogene_Both; M. occidentalis, pseudogene_Both; T. urticae,pseudogne_terminal;
582	stmim12578	Belongs to the PI3 PI4-kinase family	D. tinctorium, pseudogene_snv; ledelpseudogene_snv;
583	stmim12639	TRC8 N-terminal domain	B. yothersi, pseudogene_snv; D. farinae, pseudogene_snv;
584	stmim12647	RNA-binding component of the eukaryotic translation initiation factor 3 (eIF-3) complex, which is involved in protein synthesis of a specialized repertoire of mRNAs and, together with other initiation factors, stimulates binding of mRNA and methionyl-tRNAi to the 40S ribosome. The eIF-3 complex specifically targets and initiates translation of a subset of mRNAs involved in cell proliferation. Thi…	P. ovis, pseudogene_snv; S. scabiei, pseudogene_snv;
585	stmim12675	Small nuclear ribonucleoprotein	D. farinae, pseudogene_snv; D. gallinae, pseudogene_snv; trmerpseudogene_snv;
586	stmim12691	Phosphatidylinositol binding	D. tinctorium, pseudogene_snv; ledelpseudogene_snv; T. urticae,pseudogene_snv;
587	stmim12702	Adenylyl- / guanylyl cyclase, catalytic domain	D. farinae, pseudogene_snv; D. tinctorium, pseudogene_snv; ledelpseudogene_snv;
588	stmim12743	serine-type endopeptidase inhibitor activity	D. farinae, pseudogne_terminal; M. occidentalis, pseudogene_snv; trmerpseudogene_snv;
589	stmim12760	Domain of unknown function (DUF4371)	I. scapularis, pseudogene_Both; M. occidentalis, pseudogene_snv;
590	stmim12813	Ion channel activity. It is involved in the biological process described with ion transport	B. yothersi, pseudogne_terminal; D. farinae, pseudogne_terminal; P. ovis, pseudogne_terminal;
591	stmim12837	Rieske [2Fe-2S] domain	I. scapularis, pseudogne_terminal; T. urticae,pseudogene_Both;
592	stmim12908	Serpentine type 7TM GPCR chemoreceptor Srsx	V. destructor, pseudogne_terminal; V. jacobsoni, pseudogne_terminal;
593	stmim12990	Hydrolase activity, acting on carbon-nitrogen (but not peptide) bonds. It is involved in the biological process described with carbohydrate metabolic process	D. farinae, pseudogene_snv; I. scapularis, pseudogne_terminal;
594	stmim13002	It is involved in the biological process described with cellular protein modification process	I. scapularis, pseudogene_snv; T. urticae,pseudogene_snv;
595	stmim13031	Rab GTPase activator activity. It is involved in the biological process described with regulation of Rab GTPase activity	M. occidentalis, pseudogne_terminal; trmerpseudogne_terminal;
596	stmim13056	Unknown	B. yothersi, pseudogne_terminal; P. ovis, pseudogne_terminal;
597	stmim13148	K02A2.6-like	D. gallinae, pseudogene_Both; I. scapularis, pseudogene_Both; M. occidentalis, pseudogene_Both;
598	stmim13158	aspartyl-tRNA synthetase 2, mitochondrial	B. yothersi, pseudogne_terminal; D. farinae, pseudogene_snv; D. tinctorium, pseudogene_snv; P. ovis, pseudogene_snv;
599	stmim13188	prohibitin homologues	V. destructor, pseudogene_Both; V. jacobsoni, pseudogene_Both;
600	stmim13207	Zinc ion binding	B. yothersi, pseudogene_snv; ledelpseudogene_snv;
601	stmim13217	K02A2.6-like	I. scapularis, pseudogene_Both; M. occidentalis, pseudogene_snv; P. ovis, pseudogene_snv;
602	stmim13239	Reverse transcriptase (RNA-dependent DNA polymerase)	D. gallinae, pseudogne_terminal; I. scapularis, pseudogene_snv;
603	stmim13330	It is involved in the biological process described with transport	D. farinae, pseudogne_terminal; M. occidentalis, pseudogene_snv;
604	stmim13424	Domain present in fly proteins (CG14681, CG12492, CG6217), worm H06A10.1 and Arabidopsis thaliana MBG8.9.	D. farinae, pseudogene_snv; D. tinctorium, pseudogene_snv;
605	stmim13496	DNA-templated transcriptional preinitiation complex assembly	D. farinae, pseudogene_snv; ledelpseudogene_Both;
606	stmim13501	Ribonuclease H protein	D. gallinae, pseudogene_Both; I. scapularis, pseudogene_snv; trmerpseudogene_snv;
607	stmim13508	alpha-L-fucosidase activity	D. gallinae, pseudogene_snv; ledelpseudogene_snv; trmerpseudogene_Both;
608	stmim13590	Zinc ion binding. It is involved in the biological process described with protein catabolic process	D. farinae, pseudogene_snv; S. scabiei, pseudogene_snv;
609	stmim13667	transferase activity, transferring acyl groups other than amino-acyl groups	D. gallinae, pseudogene_snv; D. tinctorium, pseudogene_snv; ledelpseudogene_snv; M. occidentalis, pseudogene_Both; trmerpseudogene_snv;
610	stmim13679	protein serine/threonine phosphatase activity	V. destructor, pseudogne_terminal; V. jacobsoni, pseudogne_terminal;
611	stmim13736	Domain found in Dishevelled, Egl-10, and Pleckstrin (DEP)	D. gallinae, pseudogene_snv; D. tinctorium, pseudogene_snv; ledelpseudogne_terminal; M. occidentalis, pseudogene_snv; S. scabiei, pseudogne_terminal; T. urticae,pseudogene_snv;
612	stmim13739	retrotransposable element Tf2 155 kDa protein type 1-like	D. farinae, pseudogene_Both; D. tinctorium, pseudogne_terminal; I. scapularis, pseudogene_Both; ledelpseudogene_Both; M. occidentalis, pseudogene_Both;
613	stmim13747	Elongator complex protein	D. farinae, pseudogene_snv; D. tinctorium, pseudogene_snv;
614	stmim13753	G patch domain and KOW	D. farinae, pseudogne_terminal; P. ovis, pseudogne_terminal;
615	stmim13761	K02A2.6-like	D. tinctorium, pseudogene_snv; I. scapularis, pseudogene_Both; M. occidentalis, pseudogene_snv; T. urticae,pseudogene_snv;
616	stmim13774	It is involved in the biological process described with	D. tinctorium, pseudogne_terminal; T. urticae,pseudogene_snv;
617	stmim13786	K02A2.6-like	I. scapularis, pseudogene_Both; M. occidentalis, pseudogne_terminal;
618	stmim13804	Unknown	D. farinae, pseudogene_snv; D. gallinae, pseudogene_Both;
619	stmim13836	phospholipid scrambling	D. tinctorium, pseudogne_terminal; ledelpseudogene_Both;
620	stmim13845	transposition, RNA-mediated	D. gallinae, pseudogne_terminal; I. scapularis, pseudogene_snv; M. occidentalis, pseudogne_terminal;
621	stmim13976	Immunoglobulin mu binding protein 2	D. farinae, pseudogene_snv; T. urticae,pseudogene_snv;
622	stmim13990	synaptonemal complex disassembly	D. farinae, pseudogene_snv; trmerpseudogne_terminal;
623	stmim14014	K02A2.6-like	D. gallinae, pseudogne_terminal; D. tinctorium, pseudogne_terminal; I. scapularis, pseudogene_Both;
624	stmim14086	Protein tyrosine phosphatase activity. It is involved in the biological process described with protein dephosphorylation	D. farinae, pseudogne_terminal; P. ovis, pseudogne_terminal; T. urticae,pseudogene_snv;
625	stmim14094	Putative peptidase (DUF1758)	D. gallinae, pseudogne_terminal; I. scapularis, pseudogene_Both; M. occidentalis, pseudogene_Both;
626	stmim14105	ligase activity	D. gallinae, pseudogene_Both; D. tinctorium, pseudogene_snv; ledelpseudogne_terminal;
627	stmim14180	Ubiquitin-2 like Rad60 SUMO-like	D. farinae, pseudogene_snv; D. gallinae, pseudogene_Both; M. occidentalis, pseudogene_snv; S. scabiei, pseudogene_snv; trmerpseudogene_snv;
628	stmim14199	ABC protein, subfamily ABCG	D. farinae, pseudogne_terminal; ledelpseudogne_terminal; P. ovis, pseudogene_Both;
629	stmim14210	transposition, RNA-mediated	D. gallinae, pseudogne_terminal; I. scapularis, pseudogene_Both;
630	stmim14238	acetolactate synthase)-like	D. farinae, pseudogene_snv; trmerpseudogene_snv;
631	stmim14281	Family with sequence similarity 200, member A	I. scapularis, pseudogene_Both; M. occidentalis, pseudogne_terminal; S. scabiei, pseudogene_snv;
632	stmim14307	Transposase (partial DDE domain)	D. gallinae, pseudogene_Both; I. scapularis, pseudogene_snv;
633	stmim14324	Beta2-adaptin appendage, C-terminal sub-domain	D. gallinae, pseudogene_snv; I. scapularis, pseudogene_snv;
634	stmim14355	GTPase activity	B. yothersi, pseudogene_snv; M. occidentalis, pseudogene_Both;
635	stmim14359	Integrase core domain	D. gallinae, pseudogne_terminal; I. scapularis, pseudogne_terminal;
636	stmim14413	Calcium ion binding	D. farinae, pseudogene_snv; D. tinctorium, pseudogene_snv; ledelpseudogne_terminal; V. jacobsoni, pseudogene_snv;
637	stmim14437	Ribosomal L40e family	D. tinctorium, pseudogene_snv; I. scapularis, pseudogene_snv; ledelpseudogene_Both;
638	stmim14451	Transposase (partial DDE domain)	D. gallinae, pseudogene_Both; V. jacobsoni, pseudogene_Both;
639	stmim14476	Pyruvate phosphate dikinase, PEP/pyruvate binding domain	ledelpseudogene_snv; M. occidentalis, pseudogene_snv;
640	stmim14510	nucleoside diphosphate kinase activity. It is involved in the biological process described with nucleoside diphosphate phosphorylation	D. farinae, pseudogene_snv; D. gallinae, pseudogene_Both;
641	stmim14517	K02A2.6-like	D. tinctorium, pseudogene_Both; I. scapularis, pseudogene_Both;
642	stmim14530	Unknown	D. farinae, pseudogene_snv; P. ovis, pseudogne_terminal;
643	stmim14582	calpain_III	D. farinae, pseudogene_Both; D. tinctorium, pseudogene_snv; P. ovis, pseudogne_terminal; S. scabiei, pseudogne_terminal;
644	stmim14593	acyl-CoA dehydrogenase	ledelpseudogne_terminal; V. destructor, pseudogene_snv; V. jacobsoni, pseudogene_snv;
645	stmim14595	Acid phosphatase activity	D. farinae, pseudogene_snv; ledelpseudogene_snv; M. occidentalis, pseudogene_Both; S. scabiei, pseudogne_terminal;
646	stmim14598	DNA- binding	B. yothersi, pseudogene_snv; D. tinctorium, pseudogene_snv;
647	stmim14638	Ribonuclease H protein	D. gallinae, pseudogene_Both; I. scapularis, pseudogene_Both;
648	stmim14644	binding. It is involved in the biological process described with regulation of transcription, DNA-templated	D. farinae, pseudogene_snv; S. scabiei, pseudogene_snv;
649	stmim14666	Phosphotyrosine-binding domain, phosphotyrosine-interaction (PI) domain	D. tinctorium, pseudogene_snv; S. scabiei, pseudogne_terminal;
650	stmim14693	cytoskeleton organization	D. gallinae, pseudogene_snv; ledelpseudogene_snv;
651	stmim14697	Belongs to the type-B carboxylesterase lipase family	B. yothersi, pseudogne_terminal; D. gallinae, pseudogene_snv; ledelpseudogne_terminal; P. ovis, pseudogene_snv; T. urticae,pseudogene_snv;
652	stmim14712	Translation initiation factor IF-2, N-terminal region	D. farinae, pseudogene_snv; ledelpseudogene_snv;
653	stmim14745	acetyl-CoA transmembrane transporter activity	D. farinae, pseudogene_snv; D. gallinae, pseudogene_snv; D. tinctorium, pseudogene_snv;
654	stmim14750	phytanoyl-CoA dioxygenase domain-containing protein	D. farinae, pseudogene_snv; T. urticae,pseudogene_snv;
655	stmim14777	It is involved in the biological process described with protein phosphorylation	D. farinae, pseudogene_snv; D. gallinae, pseudogene_snv; trmerpseudogne_terminal;
656	stmim14782	Reverse transcriptase (RNA-dependent DNA polymerase)	D. gallinae, pseudogene_Both; I. scapularis, pseudogene_Both; M. occidentalis, pseudogene_snv;
657	stmim14784	Unknown	I. scapularis, pseudogene_Both; M. occidentalis, pseudogene_Both;
658	stmim14789	Pao retrotransposon peptidase	D. gallinae, pseudogne_terminal; I. scapularis, pseudogne_terminal; M. occidentalis, pseudogene_snv;
659	stmim14805	It is involved in the biological process described with chromatin remodeling	B. yothersi, pseudogene_snv; D. farinae, pseudogene_snv; D. gallinae, pseudogene_snv; D. tinctorium, pseudogne_terminal; ledelpseudogene_snv; T. urticae,pseudogene_snv;
660	stmim14830	ubiquitin-protein transferase activity	D. farinae, pseudogne_terminal; D. tinctorium, pseudogene_snv;
661	stmim14833	DDE superfamily endonuclease	D. gallinae, pseudogene_snv; D. tinctorium, pseudogene_snv;
662	stmim14838	Component of the Mediator complex, a coactivator involved in regulated transcription of nearly all RNA polymerase II-dependent genes. Mediator functions as a bridge to convey information from gene-specific regulatory proteins to the basal RNA polymerase II transcription machinery. Mediator is recruited to promoters by direct interactions with regulatory proteins and serves as a scaffold for the a…	D. farinae, pseudogene_snv; ledelpseudogne_terminal;
663	stmim14876	nuclease HARBI1-like	I. scapularis, pseudogene_Both; M. occidentalis, pseudogene_Both;
664	stmim14900	ISXO2-like transposase domain	I. scapularis, pseudogene_snv; ledelpseudogene_snv; P. ovis, pseudogene_snv;
665	stmim14909	Tigger transposable element derived 6	D. tinctorium, pseudogene_Both; I. scapularis, pseudogene_Both; ledelpseudogene_Both; M. occidentalis, pseudogene_Both; T. urticae,pseudogene_Both;
666	stmim14975	K02A2.6-like	D. tinctorium, pseudogne_terminal; I. scapularis, pseudogene_Both; M. occidentalis, pseudogene_Both;
667	stmim14978	Natural resistance-associated macrophage protein	D. gallinae, pseudogene_snv; M. occidentalis, pseudogene_snv;
668	stmim15063	Putative peptidase (DUF1758)	D. gallinae, pseudogene_Both; I. scapularis, pseudogene_Both; M. occidentalis, pseudogene_Both;
669	stmim15065	Belongs to the MAGUK family	D. farinae, pseudogene_snv; M. occidentalis, pseudogene_snv;
670	stmim15073	Actin	M. occidentalis, pseudogene_snv; V. destructor, pseudogene_snv; V. jacobsoni, pseudogene_snv;
671	stmim15083	K02A2.6-like	D. gallinae, pseudogene_Both; I. scapularis, pseudogene_Both;
672	stmim15137	metallocarboxypeptidase activity. It is involved in the biological process described with proteolysis	D. farinae, pseudogene_snv; ledelpseudogne_terminal;
673	stmim15144	transposition, RNA-mediated	B. yothersi, pseudogene_Both; D. farinae, pseudogene_snv; D. tinctorium, pseudogene_Both; I. scapularis, pseudogene_Both; M. occidentalis, pseudogene_snv; P. ovis, pseudogene_snv; S. scabiei, pseudogene_snv; T. urticae,pseudogene_Both;
674	stmim15146	K02A2.6-like	I. scapularis, pseudogene_Both; M. occidentalis, pseudogene_snv;
675	stmim15168	Endonuclease-reverse transcriptase	D. farinae, pseudogene_snv; D. gallinae, pseudogene_Both; I. scapularis, pseudogene_Both; ledelpseudogne_terminal;
676	stmim15182	protein binding	D. tinctorium, pseudogene_snv; ledelpseudogene_snv;
677	stmim15359	translation initiation factor activity	D. tinctorium, pseudogne_terminal; ledelpseudogene_snv;
678	stmim15366	Belongs to the type-B carboxylesterase lipase family	B. yothersi, pseudogne_terminal; D. farinae, pseudogne_terminal; I. scapularis, pseudogne_terminal;
679	stmim15382	Reverse transcriptase (RNA-dependent DNA polymerase)	D. farinae, pseudogene_snv; D. gallinae, pseudogene_Both; D. tinctorium, pseudogene_snv; I. scapularis, pseudogene_Both; ledelpseudogene_snv; P. ovis, pseudogene_snv;
680	stmim15384	Nuclear pore complex protein	D. farinae, pseudogene_snv; S. scabiei, pseudogene_snv;
681	stmim15385	Transposase (partial DDE domain)	D. gallinae, pseudogene_Both; I. scapularis, pseudogne_terminal;
682	stmim15391	Coproporphyrinogen III oxidase	D. farinae, pseudogene_snv; I. scapularis, pseudogene_snv;
683	stmim15434	ATP-binding cassette, subfamily F, member	D. farinae, pseudogene_snv; D. gallinae, pseudogene_snv;
684	stmim15435	Coiled-coil domain-containing protein 130	D. gallinae, pseudogene_snv; trmerpseudogene_snv;
685	stmim15448	Reverse transcriptase (RNA-dependent DNA polymerase)	D. farinae, pseudogene_snv; D. gallinae, pseudogene_Both; I. scapularis, pseudogene_Both; M. occidentalis, pseudogene_snv;
686	stmim15526	binding. It is involved in the biological process described with	B. yothersi, pseudogene_snv; D. farinae, pseudogene_snv; D. tinctorium, pseudogene_snv; ledelpseudogene_snv;
687	stmim15547	May mediate accelerated ATP-independent bidirectional transbilayer migration of phospholipids upon binding calcium ions that results in a loss of phospholipid asymmetry in the plasma membrane	M. occidentalis, pseudogene_Both; V. destructor, pseudogene_Both; V. jacobsoni, pseudogene_Both;
688	stmim15551	Abscisic acid G-protein coupled receptor	B. yothersi, pseudogene_snv; D. tinctorium, pseudogene_snv; T. urticae,pseudogene_snv; V. destructor, pseudogene_snv; V. jacobsoni, pseudogene_snv;
689	stmim15594	hydroxysteroid (17-beta) dehydrogenase 8	I. scapularis, pseudogene_snv; P. ovis, pseudogne_terminal;
690	stmim15669	activity. It is involved in the biological process described with oxidation-reduction process	D. gallinae, pseudogene_snv; V. jacobsoni, pseudogne_terminal;
691	stmim15698	Zinc ion binding	D. tinctorium, pseudogne_terminal; T. urticae,pseudogene_snv;
692	stmim15707	Integrase core domain	I. scapularis, pseudogene_Both; M. occidentalis, pseudogene_snv;
693	stmim15720	upstream transcription factor 2, c-fos interacting	B. yothersi, pseudogene_snv; ledelpseudogene_snv;
694	stmim15728	protein disulfide oxidoreductase activity. It is involved in the biological process described with	D. farinae, pseudogene_snv; V. destructor, pseudogne_terminal; V. jacobsoni, pseudogne_terminal;
695	stmim15739	ATP-binding cassette sub-family A	D. farinae, pseudogene_snv; ledelpseudogne_terminal; M. occidentalis, pseudogne_terminal;
696	stmim15745	The JNK-interacting protein (JIP) group of scaffold proteins selectively mediates JNK-signaling by aggregating specific components of the MAPK cascade to form a functional JNK signaling module. May function as a regulator of vesicle transport, through interactions with the JNK-signaling components and motor proteins. Syd is required for efficient kinesin-I mediated axonal transport	ledelpseudogene_Both; M. occidentalis, pseudogene_snv; P. ovis, pseudogene_snv; T. urticae,pseudogene_snv;
697	stmim15749	N-terminal domain of ribose phosphate pyrophosphokinase	D. farinae, pseudogene_snv; D. gallinae, pseudogene_snv;
698	stmim15813	Unknown	I. scapularis, pseudogene_Both; M. occidentalis, pseudogene_Both;
699	stmim15823	Integrase core domain	B. yothersi, pseudogene_Both; D. farinae, pseudogene_snv; D. gallinae, pseudogne_terminal; I. scapularis, pseudogene_Both; ledelpseudogne_terminal; P. ovis, pseudogene_Both; S. scabiei, pseudogne_terminal; T. urticae,pseudogene_snv;
700	stmim15856	Transmembrane protein 5	D. farinae, pseudogene_snv; M. occidentalis, pseudogene_snv;
701	stmim15864	It is involved in the biological process described with protein phosphorylation	D. farinae, pseudogene_Both; D. gallinae, pseudogene_snv;
702	stmim15868	It is involved in the biological process described with cell redox homeostasis	D. tinctorium, pseudogene_snv; S. scabiei, pseudogene_snv;
703	stmim15874	Unknown	D. tinctorium, pseudogne_terminal; ledelpseudogne_terminal;
704	stmim15888	Unknown	D. tinctorium, pseudogne_terminal; T. urticae,pseudogene_snv;
705	stmim15904	Electron transfer DM13	D. farinae, pseudogene_snv; M. occidentalis, pseudogene_snv;
706	stmim15911	K02A2.6-like	I. scapularis, pseudogene_Both; P. ovis, pseudogene_snv; S. scabiei, pseudogene_Both;
707	stmim15918	transposition, RNA-mediated	B. yothersi, pseudogne_terminal; I. scapularis, pseudogene_Both; ledelpseudogne_terminal;
708	stmim15930	Reverse transcriptase (RNA-dependent DNA polymerase)	D. gallinae, pseudogne_terminal; I. scapularis, pseudogene_Both; M. occidentalis, pseudogne_terminal; trmerpseudogene_snv;
709	stmim15949	Voltage-gated potassium channel activity. It is involved in the biological process described with	D. farinae, pseudogene_snv; P. ovis, pseudogene_snv; S. scabiei, pseudogene_snv;
710	stmim15957	Hydrolase activity, hydrolyzing O-glycosyl compounds. It is involved in the biological process described with carbohydrate metabolic process	S. scabiei, pseudogne_terminal; V. destructor, pseudogne_terminal; V. jacobsoni, pseudogne_terminal;
711	stmim15987	RAVE protein 1 C terminal	B. yothersi, pseudogne_terminal; D. farinae, pseudogene_snv; D. gallinae, pseudogene_snv;
712	stmim15988	RAVE protein 1 C terminal	D. farinae, pseudogene_snv; D. gallinae, pseudogene_snv; P. ovis, pseudogne_terminal; S. scabiei, pseudogene_snv; trmerpseudogne_terminal;
713	stmim15997	Integrase core domain	D. gallinae, pseudogene_Both; D. tinctorium, pseudogene_Both; I. scapularis, pseudogene_Both; ledelpseudogne_terminal; M. occidentalis, pseudogene_Both; P. ovis, pseudogene_snv;
714	stmim16029	AAA domain	B. yothersi, pseudogene_snv; D. farinae, pseudogene_snv;
715	stmim16055	Down-regulated in metastasis	D. farinae, pseudogene_snv; D. gallinae, pseudogene_snv;
716	stmim16130	26S proteasome non-ATPase regulatory subunit	D. farinae, pseudogene_snv; ledelpseudogene_Both;
717	stmim16138	Belongs to the ligand-gated ion channel (TC 1.A.9) family	D. farinae, pseudogene_snv; M. occidentalis, pseudogene_snv;
718	stmim16155	Mitochondrial protein	I. scapularis, pseudogene_Both; M. occidentalis, pseudogene_Both; S. scabiei, pseudogene_snv;
719	stmim16197	metal ion binding. It is involved in the biological process described with protein ubiquitination	B. yothersi, pseudogene_snv; ledelpseudogene_snv;
720	stmim16221	SET domain and mariner transposase fusion	D. farinae, pseudogene_snv; D. gallinae, pseudogene_Both; V. jacobsoni, pseudogene_snv;
721	stmim16275	cell adhesion	D. farinae, pseudogene_snv; ledelpseudogene_snv;
722	stmim16320	Belongs to the FPP GGPP synthase family	D. farinae, pseudogene_snv; trmerpseudogene_snv;
723	stmim16332	Catalytic activity	D. farinae, pseudogene_snv; ledelpseudogne_terminal; M. occidentalis, pseudogene_Both;
724	stmim16362	unfolded protein binding. It is involved in the biological process described with protein folding	D. farinae, pseudogene_snv; D. gallinae, pseudogene_snv; I. scapularis, pseudogene_Both;
725	stmim16380	Ribonuclease H protein	D. farinae, pseudogene_snv; M. occidentalis, pseudogne_terminal;
726	stmim16392	Transposase IS4	D. farinae, pseudogene_snv; I. scapularis, pseudogne_terminal;
727	stmim16412	It is involved in the biological process described with signal transduction	B. yothersi, pseudogene_snv; S. scabiei, pseudogne_terminal;
728	stmim16447	General transcription factor II-I repeat domain-containing protein 2-like	D. farinae, pseudogene_Both; I. scapularis, pseudogne_terminal;
729	stmim16475	Transcription mediator complex subunit Med12	D. farinae, pseudogene_snv; I. scapularis, pseudogene_snv;
730	stmim16482	It is involved in the biological process described with protein phosphorylation	D. farinae, pseudogene_snv; P. ovis, pseudogene_Both; S. scabiei, pseudogene_snv; T. urticae,pseudogene_snv;
731	stmim16483	structural constituent of cytoskeleton	D. gallinae, pseudogene_Both; I. scapularis, pseudogene_Both;
732	stmim16513	Family with sequence similarity 200, member A	I. scapularis, pseudogene_Both; M. occidentalis, pseudogene_Both;
733	stmim16514	retrotransposable element Tf2 155 kDa protein type 1-like	I. scapularis, pseudogne_terminal; ledelpseudogne_terminal;
734	stmim16540	C-type lectin (CTL) or carbohydrate-recognition domain (CRD)	D. farinae, pseudogene_snv; D. gallinae, pseudogene_snv;
735	stmim16622	assists the folding of proteins upon ATP hydrolysis	D. farinae, pseudogene_snv; D. gallinae, pseudogene_snv;
736	stmim16641	Belongs to the FPP GGPP synthase family	D. tinctorium, pseudogene_snv; ledelpseudogne_terminal;
737	stmim16653	K02A2.6-like	I. scapularis, pseudogene_Both; P. ovis, pseudogene_snv;
738	stmim16678	HCO3- transporter family	D. tinctorium, pseudogene_snv; P. ovis, pseudogne_terminal; S. scabiei, pseudogene_snv;
739	stmim16692	Endonuclease-reverse transcriptase	D. gallinae, pseudogne_terminal; I. scapularis, pseudogene_Both;
740	stmim16693	Reverse transcriptase (RNA-dependent DNA polymerase)	D. gallinae, pseudogne_terminal; I. scapularis, pseudogene_Both; M. occidentalis, pseudogne_terminal;
741	stmim16744	Cuticle protein	D. gallinae, pseudogene_Both; trmerpseudogene_snv;
742	stmim16751	Cuticle protein	D. gallinae, pseudogene_snv; trmerpseudogne_terminal;
743	stmim16798	Transposase (partial DDE domain)	D. gallinae, pseudogne_terminal; I. scapularis, pseudogne_terminal;
744	stmim16800	DDE superfamily endonuclease	D. gallinae, pseudogne_terminal; T. urticae,pseudogne_terminal;
745	stmim16836	ribosomal small subunit assembly	D. tinctorium, pseudogne_terminal; I. scapularis, pseudogne_terminal;
746	stmim16872	nucleic acid binding	D. farinae, pseudogene_snv; D. gallinae, pseudogene_snv;
747	stmim16913	protein binding, bridging involved in substrate recognition for ubiquitination	D. farinae, pseudogene_snv; P. ovis, pseudogene_snv;
748	stmim16964	transmembrane transporter activity. It is involved in the biological process described with ion transport	D. farinae, pseudogene_snv; P. ovis, pseudogne_terminal;
749	stmim16981	Calcium ion binding. It is involved in the biological process described with cell adhesion	D. farinae, pseudogene_snv; I. scapularis, pseudogene_snv;
750	stmim16986	It is involved in the biological process described with protein transport	D. farinae, pseudogene_Both; P. ovis, pseudogene_snv; S. scabiei, pseudogene_snv;
751	stmim16997	Homeodomain-like domain	D. gallinae, pseudogne_terminal; M. occidentalis, pseudogene_snv;
752	stmim17024	It is involved in the biological process described with pseudouridine synthesis	D. gallinae, pseudogene_snv; D. tinctorium, pseudogene_snv;
753	stmim17133	Belongs to the AAA ATPase family	D. gallinae, pseudogene_snv; ledelpseudogene_snv; T. urticae,pseudogene_snv;
754	stmim17141	amino acid transmembrane transporter activity. It is involved in the biological process described with amino acid transmembrane transport	D. farinae, pseudogene_snv; M. occidentalis, pseudogene_snv; P. ovis, pseudogne_terminal;
755	stmim17166	Belongs to the TRAFAC class TrmE-Era-EngA-EngB-Septin- like GTPase superfamily. Septin GTPase family	D. gallinae, pseudogene_snv; T. urticae,pseudogne_terminal;
756	stmim17175	RING-type zinc-finger	D. farinae, pseudogne_terminal; I. scapularis, pseudogene_snv; T. urticae,pseudogne_terminal;
757	stmim17188	Ion channel regulatory protein UNC-93	B. yothersi, pseudogene_snv; M. occidentalis, pseudogene_snv; T. urticae,pseudogene_snv;
758	stmim17195	1-phosphatidylinositol-4-phosphate 3-kinase activity	D. gallinae, pseudogene_snv; M. occidentalis, pseudogene_snv;
759	stmim17229	beta-N-acetylglucosaminidase	D. farinae, pseudogne_terminal; ledelpseudogne_terminal; S. scabiei, pseudogene_snv; T. urticae,pseudogne_terminal;
760	stmim17241	WD repeat domain 70	D. gallinae, pseudogene_snv; V. destructor, pseudogene_snv; V. jacobsoni, pseudogene_snv;
761	stmim17329	metallocarboxypeptidase activity. It is involved in the biological process described with proteolysis	D. tinctorium, pseudogne_terminal; ledelpseudogene_Both;
762	stmim17338	Unknown	V. destructor, pseudogene_Both; V. jacobsoni, pseudogene_Both;
763	stmim17358	Mariner transposase	D. gallinae, pseudogene_Both; V. jacobsoni, pseudogene_snv;
764	stmim17362	Reverse transcriptase (RNA-dependent DNA polymerase)	D. farinae, pseudogene_snv; I. scapularis, pseudogene_snv;
765	stmim17437	It is involved in the biological process described with transmembrane transport	I. scapularis, pseudogene_Both; trmerpseudogene_Both;
766	stmim17465	ISXO2-like transposase domain	B. yothersi, pseudogene_Both; I. scapularis, pseudogene_Both; P. ovis, pseudogene_Both; T. urticae,pseudogene_Both;
767	stmim17501	Transposase (partial DDE domain)	D. gallinae, pseudogene_Both; I. scapularis, pseudogne_terminal;
768	stmim17503	Transposase (partial DDE domain)	D. gallinae, pseudogne_terminal; T. urticae,pseudogene_snv; V. destructor, pseudogne_terminal; V. jacobsoni, pseudogne_terminal;
769	stmim17536	K02A2.6-like	D. tinctorium, pseudogene_snv; I. scapularis, pseudogene_Both; P. ovis, pseudogene_snv;
770	stmim17541	K02A2.6-like	D. gallinae, pseudogene_snv; I. scapularis, pseudogene_Both; ledelpseudogene_Both; M. occidentalis, pseudogene_Both;
771	stmim17563	dolichol-phosphate	D. farinae, pseudogene_snv; D. gallinae, pseudogene_snv;
772	stmim17578	Catalytic subunit of the poly(A)-nuclease (PAN) deadenylation complex, one of two cytoplasmic mRNA deadenylases involved in general and miRNA-mediated mRNA turnover. PAN specifically shortens poly(A) tails of RNA and the activity is stimulated by poly(A)-binding protein (PABP). PAN deadenylation is followed by rapid degradation of the shortened mRNA tails by the CCR4-NOT complex. Deadenylated mRN…	B. yothersi, pseudogene_snv; ledelpseudogne_terminal;
773	stmim17581	Belongs to the DHHC palmitoyltransferase family	B. yothersi, pseudogne_terminal; T. urticae,pseudogene_snv;
774	stmim17590	Golgi organization	B. yothersi, pseudogne_terminal; T. urticae,pseudogne_terminal;
775	stmim17605	Glycogen debranching enzyme	M. occidentalis, pseudogene_snv; T. urticae,pseudogne_terminal;
776	stmim17618	Transposase (partial DDE domain)	D. gallinae, pseudogene_Both; I. scapularis, pseudogne_terminal;
777	stmim17623	Cell division cycle 123 homolog (S. cerevisiae)	V. destructor, pseudogne_terminal; V. jacobsoni, pseudogne_terminal;
778	stmim17642	This magnesium-dependent enzyme catalyzes the hydrolysis of ATP coupled with the transport of calcium	D. tinctorium, pseudogene_snv; T. urticae,pseudogne_terminal;
779	stmim17643	Belongs to the class-I aminoacyl-tRNA synthetase family	D. farinae, pseudogene_snv; T. urticae,pseudogene_snv;
780	stmim17663	Pogo transposable element with KRAB domain	I. scapularis, pseudogene_Both; M. occidentalis, pseudogene_snv;
781	stmim17669	iron-sulfur cluster assembly	B. yothersi, pseudogene_snv; D. gallinae, pseudogene_snv; P. ovis, pseudogene_snv; S. scabiei, pseudogene_snv;
782	stmim17673	DNA recombination	ledelpseudogene_snv; M. occidentalis, pseudogene_snv; P. ovis, pseudogene_snv; T. urticae,pseudogne_terminal;
783	stmim17680	Ricin-type beta-trefoil	B. yothersi, pseudogene_snv; ledelpseudogene_snv;
784	stmim17682	Endonuclease-reverse transcriptase	D. gallinae, pseudogene_snv; D. tinctorium, pseudogene_snv; I. scapularis, pseudogene_Both;
785	stmim17712	Sodium:neurotransmitter symporter family	B. yothersi, pseudogne_terminal; ledelpseudogene_snv; M. occidentalis, pseudogene_snv;
786	stmim17752	positive regulation of canonical Wnt signaling pathway	I. scapularis, pseudogene_snv; M. occidentalis, pseudogene_snv;
787	stmim17760	transporter activity. It is involved in the biological process described with	D. farinae, pseudogene_snv; P. ovis, pseudogene_snv;
788	stmim17788	It is involved in the biological process described with carbohydrate metabolic process	D. farinae, pseudogene_snv; M. occidentalis, pseudogene_snv;
789	stmim17813	Protein kinase C and casein kinase substrate	P. ovis, pseudogene_snv; T. urticae,pseudogene_snv;
790	stmim17814	activity. It is involved in the biological process described with	B. yothersi, pseudogne_terminal; D. farinae, pseudogene_Both; D. gallinae, pseudogene_snv; D. tinctorium, pseudogene_snv; ledelpseudogene_snv; P. ovis, pseudogene_snv; S. scabiei, pseudogene_snv;
791	stmim17819	Collagen triple helix repeat (20 copies)	D. tinctorium, pseudogene_snv; I. scapularis, pseudogne_terminal;
792	stmim17847	Cadherins are calcium-dependent cell adhesion proteins	ledelpseudogene_snv; M. occidentalis, pseudogene_snv; trmerpseudogene_snv;
793	stmim17889	It is involved in the biological process described with cellular amino acid metabolic process	D. farinae, pseudogene_snv; D. gallinae, pseudogene_snv;
794	stmim17893	Zinc finger MYM-type protein	I. scapularis, pseudogene_Both; M. occidentalis, pseudogene_Both;
795	stmim17903	ATP binding. It is involved in the biological process described with threonyl-tRNA aminoacylation	D. farinae, pseudogene_Both; M. occidentalis, pseudogene_snv; T. urticae,pseudogene_snv;
796	stmim17930	Pao retrotransposon peptidase	D. gallinae, pseudogne_terminal; I. scapularis, pseudogene_Both; M. occidentalis, pseudogne_terminal;
797	stmim17945	oxidation-reduction process	B. yothersi, pseudogene_Both; D. tinctorium, pseudogene_Both; I. scapularis, pseudogne_terminal; ledelpseudogene_Both; T. urticae,pseudogene_snv;
798	stmim17997	Ribonucleoside-diphosphate reductase large	D. gallinae, pseudogene_snv; V. jacobsoni, pseudogne_terminal;
799	stmim18027	Unknown	D. gallinae, pseudogene_Both; I. scapularis, pseudogne_terminal;
800	stmim18037	proton channel activity	D. gallinae, pseudogene_Both; D. tinctorium, pseudogene_snv; I. scapularis, pseudogene_Both; M. occidentalis, pseudogene_Both;
801	stmim18059	Unknown	B. yothersi, pseudogne_terminal; D. tinctorium, pseudogene_Both; M. occidentalis, pseudogene_snv; T. urticae,pseudogene_snv;
802	stmim18064	Belongs to the mitochondrial carrier (TC 2.A.29) family	D. farinae, pseudogene_snv; M. occidentalis, pseudogene_snv;
803	stmim18104	Pao retrotransposon peptidase	D. gallinae, pseudogene_Both; I. scapularis, pseudogne_terminal; M. occidentalis, pseudogene_Both;
804	stmim18107	Transfers the glycosyl residue from UDP-Glc to the non- reducing end of alpha-1,4-glucan	D. farinae, pseudogene_snv; M. occidentalis, pseudogene_snv;
805	stmim18132	Transposase (partial DDE domain)	D. gallinae, pseudogene_Both; I. scapularis, pseudogene_Both;
806	stmim18137	Protein tyrosine kinase	D. farinae, pseudogene_snv; D. tinctorium, pseudogene_snv;
807	stmim18168	TMEM9	D. farinae, pseudogene_snv; P. ovis, pseudogene_snv;
808	stmim18184	Unknown	D. gallinae, pseudogene_Both; I. scapularis, pseudogene_snv;
809	stmim18257	DDE superfamily endonuclease	D. gallinae, pseudogne_terminal; I. scapularis, pseudogne_terminal;
810	stmim18303	Unknown	D. gallinae, pseudogene_Both; I. scapularis, pseudogne_terminal;
811	stmim18315	transposition, RNA-mediated	D. farinae, pseudogene_snv; D. tinctorium, pseudogene_snv; I. scapularis, pseudogene_Both; M. occidentalis, pseudogene_Both; P. ovis, pseudogene_snv; T. urticae,pseudogene_Both;
812	stmim18342	fatty acid omega-oxidation	B. yothersi, pseudogene_snv; D. farinae, pseudogene_snv; V. jacobsoni, pseudogne_terminal;
813	stmim18346	nucleotide binding. It is involved in the biological process described with RNA processing	D. tinctorium, pseudogene_snv; ledelpseudogene_snv; P. ovis, pseudogene_snv;
814	stmim18414	Metal ion binding	D. farinae, pseudogene_snv; D. tinctorium, pseudogene_snv; ledelpseudogene_snv; P. ovis, pseudogene_snv;
815	stmim18448	Belongs to the AB hydrolase superfamily. Lipase family	D. farinae, pseudogene_Both; T. urticae,pseudogene_Both;
816	stmim18478	Binds to the signal sequence of presecretory protein when they emerge from the ribosomes and transfers them to TRAM (translocating chain-associating membrane protein)	D. gallinae, pseudogene_snv; V. jacobsoni, pseudogne_terminal;
817	stmim18506	Sequence-specific DNA binding transcription factor activity. It is involved in the biological process described with regulation of transcription, DNA-templated	D. farinae, pseudogene_snv; P. ovis, pseudogene_snv; S. scabiei, pseudogene_snv; T. urticae,pseudogene_snv;
818	stmim18508	Putative peptidase (DUF1758)	D. gallinae, pseudogne_terminal; I. scapularis, pseudogene_Both;
819	stmim18528	Histone H2B	D. gallinae, pseudogene_snv; I. scapularis, pseudogene_Both; M. occidentalis, pseudogene_snv; V. jacobsoni, pseudogene_snv;
820	stmim18535	cytochrome P450	D. gallinae, pseudogene_snv; I. scapularis, pseudogene_Both; P. ovis, pseudogene_snv;
821	stmim18607	Reverse transcriptase (RNA-dependent DNA polymerase)	D. farinae, pseudogene_Both; M. occidentalis, pseudogene_snv;
822	stmim18610	Translation initiation factor activity. It is involved in the biological process described with translational initiation	D. farinae, pseudogene_snv; D. tinctorium, pseudogene_snv; ledelpseudogene_Both;
823	stmim18617	peptidyl-dipeptidase activity. It is involved in the biological process described with proteolysis	D. gallinae, pseudogene_snv; ledelpseudogene_snv;
824	stmim18650	Tubulin is the major constituent of microtubules. It binds two moles of GTP, one at an exchangeable site on the beta chain and one at a non-exchangeable site on the alpha chain	D. farinae, pseudogene_snv; V. destructor, pseudogene_snv;
825	stmim18655	Fibronectin type 3 domain	V. destructor, pseudogne_terminal; V. jacobsoni, pseudogne_terminal;
826	stmim18686	regulation of ligase activity	D. farinae, pseudogene_snv; ledelpseudogne_terminal;
827	stmim18720	Calcium ion binding	B. yothersi, pseudogene_snv; D. farinae, pseudogene_snv;
828	stmim18778	K02A2.6-like	I. scapularis, pseudogene_Both; T. urticae,pseudogene_snv;
829	stmim18780	Pao retrotransposon peptidase	I. scapularis, pseudogene_Both; M. occidentalis, pseudogne_terminal;
830	stmim18785	Sulfotransferase domain	I. scapularis, pseudogene_snv; M. occidentalis, pseudogene_snv;
831	stmim18799	Transposase	D. gallinae, pseudogne_terminal; I. scapularis, pseudogene_Both;
832	stmim18829	Transposase (partial DDE domain)	D. gallinae, pseudogene_Both; I. scapularis, pseudogne_terminal;
833	stmim18833	Transmembrane amino acid transporter protein	D. farinae, pseudogene_snv; M. occidentalis, pseudogene_Both; V. destructor, pseudogne_terminal; V. jacobsoni, pseudogne_terminal;
834	stmim18865	Reverse transcriptase (RNA-dependent DNA polymerase)	D. gallinae, pseudogene_snv; D. tinctorium, pseudogne_terminal; I. scapularis, pseudogene_Both;
835	stmim18870	phosphoribosylformylglycinamidine synthase activity	D. farinae, pseudogene_snv; D. tinctorium, pseudogene_snv;
836	stmim18881	pogo transposable element with KRAB domain	I. scapularis, pseudogene_Both; M. occidentalis, pseudogene_Both;
837	stmim18891	ATP-citrate synthase is the primary enzyme responsible for the synthesis of cytosolic acetyl-CoA in many tissues	D. farinae, pseudogene_snv; T. urticae,pseudogene_snv;
838	stmim18894	Reverse transcriptase (RNA-dependent DNA polymerase)	D. gallinae, pseudogne_terminal; I. scapularis, pseudogene_Both;
839	stmim18922	Adhesion regulating molecule 1 (110 kda cell membrane glycoprotein)	D. farinae, pseudogene_snv; ledelpseudogne_terminal; T. urticae,pseudogene_snv;
840	stmim18924	RNA polymerase II regulatory region DNA binding	D. tinctorium, pseudogne_terminal; I. scapularis, pseudogene_Both;
841	stmim18944	7 transmembrane receptor (rhodopsin family)	D. farinae, pseudogene_snv; D. gallinae, pseudogene_snv;
842	stmim18954	DDE superfamily endonuclease	B. yothersi, pseudogene_snv; D. farinae, pseudogne_terminal; D. tinctorium, pseudogne_terminal; I. scapularis, pseudogene_Both; M. occidentalis, pseudogne_terminal;
843	stmim18968	Heat shock chaperonin-binding motif.	D. gallinae, pseudogene_snv; D. tinctorium, pseudogene_snv;
844	stmim18991	Unknown	B. yothersi, pseudogne_terminal; D. tinctorium, pseudogne_terminal; M. occidentalis, pseudogene_Both;
845	stmim19031	It is involved in the biological process described with fatty acid beta-oxidation	M. occidentalis, pseudogene_snv; V. jacobsoni, pseudogene_Both;
846	stmim19060	Putative peptidase (DUF1758)	D. gallinae, pseudogene_Both; I. scapularis, pseudogene_Both; M. occidentalis, pseudogene_Both;
847	stmim19124	It is involved in the biological process described with transmembrane transport	D. farinae, pseudogene_Both; D. tinctorium, pseudogene_snv; M. occidentalis, pseudogene_Both; P. ovis, pseudogene_snv; S. scabiei, pseudogene_snv; T. urticae,pseudogne_terminal;
848	stmim19142	Endoplasmic Reticulum Oxidoreductin 1 (ERO1)	D. farinae, pseudogene_snv; D. tinctorium, pseudogene_snv;
849	stmim19148	Serine-type peptidase activity. It is involved in the biological process described with proteolysis	D. farinae, pseudogene_snv; S. scabiei, pseudogene_snv;
850	stmim19154	Unknown	D. tinctorium, pseudogne_terminal; ledelpseudogne_terminal; T. urticae,pseudogne_terminal;
851	stmim19155	Protein of unknown function (DUF1682)	D. gallinae, pseudogene_snv; trmerpseudogene_snv;
852	stmim19171	ERGIC and golgi 3	D. farinae, pseudogene_snv; S. scabiei, pseudogene_snv;
853	stmim19198	G-protein coupled receptor activity. It is involved in the biological process described with G-protein coupled receptor signaling pathway	D. gallinae, pseudogene_Both; D. tinctorium, pseudogene_snv; P. ovis, pseudogene_snv; T. urticae,pseudogene_Both; V. destructor, pseudogene_Both; V. jacobsoni, pseudogene_Both;
854	stmim19200	WD repeat-containing protein	D. gallinae, pseudogene_snv; D. tinctorium, pseudogene_snv;
855	stmim19201	glycerate kinase activity	D. tinctorium, pseudogene_Both; S. scabiei, pseudogene_snv;
856	stmim19230	Dienelactone hydrolase family	D. gallinae, pseudogene_snv; T. urticae,pseudogene_snv;
857	stmim19242	metalloendopeptidase activity. It is involved in the biological process described with proteolysis	I. scapularis, pseudogene_snv; T. urticae,pseudogene_Both;
858	stmim19253	activity. It is involved in the biological process described with transmembrane receptor protein serine threonine kinase signaling pathway	B. yothersi, pseudogene_snv; D. farinae, pseudogene_snv; D. gallinae, pseudogene_snv;
859	stmim19261	DNA helicase activity	ledelpseudogne_terminal; M. occidentalis, pseudogene_Both;
860	stmim19269	Solute carrier organic anion transporter family, member	B. yothersi, pseudogene_snv; D. farinae, pseudogene_snv; D. tinctorium, pseudogene_Both; ledelpseudogene_snv; M. occidentalis, pseudogene_snv;
861	stmim19272	tRNA 3'-terminal CCA addition	ledelpseudogene_snv; V. destructor, pseudogene_snv; V. jacobsoni, pseudogene_snv;
862	stmim19287	O-acyltransferase	D. farinae, pseudogene_snv; P. ovis, pseudogene_snv;
863	stmim19297	Reverse transcriptase (RNA-dependent DNA polymerase)	D. farinae, pseudogene_snv; I. scapularis, pseudogene_Both;
864	stmim19303	cytochrome p450	D. gallinae, pseudogne_terminal; trmerpseudogne_terminal;
865	stmim19314	Alpha-(1,3)-fucosyltransferase C-like	D. gallinae, pseudogene_snv; I. scapularis, pseudogene_Both;
866	stmim19342	Belongs to the PI3 PI4-kinase family	trmerpseudogene_snv; V. destructor, pseudogene_snv;
867	stmim19354	Transposase (partial DDE domain)	D. gallinae, pseudogne_terminal; I. scapularis, pseudogne_terminal;
868	stmim19372	semaphorin domain	D. tinctorium, pseudogene_snv; I. scapularis, pseudogene_snv;
869	stmim19373	poly(ADP-ribose) glycohydrolase activity	B. yothersi, pseudogene_snv; D. farinae, pseudogene_snv; D. tinctorium, pseudogene_snv; P. ovis, pseudogene_snv;
870	stmim19421	Unknown	B. yothersi, pseudogne_terminal; D. tinctorium, pseudogne_terminal; I. scapularis, pseudogne_terminal; P. ovis, pseudogne_terminal; T. urticae,pseudogne_terminal;
871	stmim19435	transposition, RNA-mediated	D. gallinae, pseudogne_terminal; I. scapularis, pseudogne_terminal;
872	stmim19459	Glutaminyl-peptide	D. gallinae, pseudogene_snv; M. occidentalis, pseudogene_snv;
873	stmim19462	Homeodomain-like domain	D. gallinae, pseudogne_terminal; I. scapularis, pseudogene_Both;
874	stmim19464	Belongs to the mitochondrial carrier (TC 2.A.29) family	B. yothersi, pseudogene_Both; D. farinae, pseudogene_snv;
875	stmim19469	Ubiquitin protein ligase binding. It is involved in the biological process described with ubiquitin-dependent protein catabolic process	D. farinae, pseudogene_snv; D. gallinae, pseudogene_snv;
876	stmim19474	Vacuolar fusion protein MON1 homolog	D. gallinae, pseudogene_snv; P. ovis, pseudogene_snv;
877	stmim19490	Phosphorylase b kinase catalyzes the phosphorylation of serine in certain substrates, including troponin I	D. farinae, pseudogene_snv; D. gallinae, pseudogene_snv; I. scapularis, pseudogene_snv;
878	stmim19494	Belongs to the heat shock protein 70 family	D. farinae, pseudogene_snv; S. scabiei, pseudogene_snv; V. jacobsoni, pseudogene_snv;
879	stmim19498	Adenylosuccinate synthetase	B. yothersi, pseudogene_Both; D. tinctorium, pseudogene_Both; ledelpseudogene_snv;
880	stmim19518	vacuolar protein sorting 39 homolog (S. cerevisiae)	D. farinae, pseudogene_snv; D. tinctorium, pseudogne_terminal; I. scapularis, pseudogene_snv;
881	stmim19522	cobalamin catabolic process	D. farinae, pseudogene_snv; S. scabiei, pseudogne_terminal;
882	stmim19523	Down syndrome cell adhesion	M. occidentalis, pseudogne_terminal; trmerpseudogne_terminal;
883	stmim19527	Reverse transcriptase (RNA-dependent DNA polymerase)	D. gallinae, pseudogene_Both; D. tinctorium, pseudogene_snv; I. scapularis, pseudogene_Both; trmerpseudogene_Both;
884	stmim19536	Thromboxane A synthase 1 (platelet, cytochrome P450, family 5, subfamily A)	D. farinae, pseudogene_snv; D. gallinae, pseudogene_snv; I. scapularis, pseudogene_Both; S. scabiei, pseudogene_snv;
885	stmim19632	ATP-dependent DNA helicase implicated in DNA repair and the maintenance of genomic stability. Acts as an anti-recombinase to counteract toxic recombination and limit crossover during meiosis. Regulates meiotic recombination and crossover homeostasis by physically dissociating strand invasion events and thereby promotes noncrossover repair by meiotic synthesis dependent strand annealing (SDSA) as …	I. scapularis, pseudogene_Both; ledelpseudogene_snv;
886	stmim19633	ATP-dependent DNA helicase implicated in DNA repair and the maintenance of genomic stability. Acts as an anti-recombinase to counteract toxic recombination and limit crossover during meiosis. Regulates meiotic recombination and crossover homeostasis by physically dissociating strand invasion events and thereby promotes noncrossover repair by meiotic synthesis dependent strand annealing (SDSA) as …	D. gallinae, pseudogene_snv; I. scapularis, pseudogene_Both;
887	stmim19683	Ran GTPase binding. It is involved in the biological process described with intracellular protein transport	D. farinae, pseudogene_snv; D. gallinae, pseudogene_snv; P. ovis, pseudogene_snv;
888	stmim19721	nucleic acid binding	D. farinae, pseudogene_snv; D. gallinae, pseudogene_snv;
889	stmim19777	N-terminal region of glycosyl transferase group 7	D. farinae, pseudogene_snv; ledelpseudogne_terminal;
890	stmim19902	Belongs to the TRAFAC class myosin-kinesin ATPase superfamily. Myosin family	D. farinae, pseudogene_snv; D. gallinae, pseudogene_snv; P. ovis, pseudogene_snv; trmerpseudogene_snv;
891	stmim19918	Pleiotropic regulator	D. gallinae, pseudogene_snv; M. occidentalis, pseudogene_Both;
892	stmim19938	The proteasome is a multicatalytic proteinase complex which is characterized by its ability to cleave peptides with Arg, Phe, Tyr, Leu, and Glu adjacent to the leaving group at neutral or slightly basic pH	D. gallinae, pseudogne_terminal; ledelpseudogene_Both;
893	stmim19941	The coatomer is a cytosolic protein complex that binds to dilysine motifs and reversibly associates with Golgi non- clathrin-coated vesicles, which further mediate biosynthetic protein transport from the ER, via the Golgi up to the trans Golgi network	D. gallinae, pseudogene_snv; T. urticae,pseudogne_terminal;
894	stmim19945	Reverse transcriptase (RNA-dependent DNA polymerase)	D. gallinae, pseudogene_Both; I. scapularis, pseudogene_Both;
895	stmim19961	SERine Proteinase INhibitors	B. yothersi, pseudogne_terminal; I. scapularis, pseudogne_terminal;
896	stmim19963	Unknown	B. yothersi, pseudogne_terminal; D. tinctorium, pseudogne_terminal;
897	stmim19989	Zinc finger MYM-type protein	I. scapularis, pseudogene_Both; M. occidentalis, pseudogene_snv;
898	stmim20013	protein alkylation	M. occidentalis, pseudogne_terminal; S. scabiei, pseudogene_Both;
899	stmim20048	Unknown	D. farinae, pseudogene_snv; D. tinctorium, pseudogne_terminal; ledelpseudogne_terminal;
900	stmim20074	kinase 5	V. destructor, pseudogne_terminal; V. jacobsoni, pseudogne_terminal;
901	stmim20104	ATP binding. It is involved in the biological process described with protein phosphorylation	D. farinae, pseudogene_snv; D. tinctorium, pseudogne_terminal; T. urticae,pseudogene_snv;
902	stmim20187	Extension to Ser/Thr-type protein kinases	B. yothersi, pseudogene_Both; D. farinae, pseudogene_Both; D. gallinae, pseudogene_snv;
903	stmim20202	Reverse transcriptase (RNA-dependent DNA polymerase)	D. gallinae, pseudogene_Both; I. scapularis, pseudogene_Both; trmerpseudogene_snv;
904	stmim20212	It is involved in the biological process described with	D. tinctorium, pseudogene_snv; S. scabiei, pseudogene_snv;
905	stmim20219	metalloendopeptidase activity. It is involved in the biological process described with proteolysis	D. farinae, pseudogene_snv; P. ovis, pseudogne_terminal;
906	stmim20225	Zona pellucida (ZP) domain	D. gallinae, pseudogene_snv; I. scapularis, pseudogene_snv;
907	stmim20240	SelR domain	D. farinae, pseudogene_snv; V. destructor, pseudogne_terminal; V. jacobsoni, pseudogne_terminal;
908	stmim20246	Belongs to the TRAFAC class myosin-kinesin ATPase superfamily. Myosin family	D. gallinae, pseudogene_snv; ledelpseudogene_snv; M. occidentalis, pseudogene_snv; trmerpseudogene_snv; V. destructor, pseudogene_snv; V. jacobsoni, pseudogene_Both;
909	stmim20274	Transposase (partial DDE domain)	D. gallinae, pseudogne_terminal; I. scapularis, pseudogne_terminal;
910	stmim20299	orotate phosphoribosyltransferase activity	ledelpseudogne_terminal; M. occidentalis, pseudogene_snv;
911	stmim20329	ceramidase activity	D. farinae, pseudogene_snv; D. tinctorium, pseudogene_snv;
912	stmim20335	phosphatidate cytidylyltransferase activity	V. destructor, pseudogne_terminal; V. jacobsoni, pseudogne_terminal;
913	stmim20355	epithelial cell morphogenesis involved in placental branching	D. farinae, pseudogene_snv; M. occidentalis, pseudogene_snv; S. scabiei, pseudogene_snv;
914	stmim20362	steroid hormone mediated signaling pathway	D. gallinae, pseudogene_snv; P. ovis, pseudogne_terminal;
915	stmim20380	Belongs to the mitochondrial carrier (TC 2.A.29) family	D. farinae, pseudogene_snv; P. ovis, pseudogene_snv;
916	stmim20399	Transposase (partial DDE domain)	D. gallinae, pseudogene_Both; T. urticae,pseudogene_Both;
917	stmim20412	Belongs to the class-IV pyridoxal-phosphate-dependent aminotransferase family	D. gallinae, pseudogene_snv; trmerpseudogene_Both;
918	stmim20421	Ribonuclease H protein	D. farinae, pseudogene_snv; D. gallinae, pseudogene_Both; I. scapularis, pseudogene_Both; M. occidentalis, pseudogene_Both; P. ovis, pseudogene_snv; T. urticae,pseudogene_snv; V. destructor, pseudogene_snv;
919	stmim20464	It is involved in the biological process described with lipid metabolic process	D. farinae, pseudogene_Both; P. ovis, pseudogene_snv;
920	stmim20481	Protein heterodimerization activity	I. scapularis, pseudogene_Both; S. scabiei, pseudogene_snv; trmerpseudogene_Both; V. destructor, pseudogene_Both; V. jacobsoni, pseudogene_snv;
921	stmim20482	protein heterodimerization activity	B. yothersi, pseudogene_snv; D. gallinae, pseudogene_snv; D. tinctorium, pseudogene_snv; trmerpseudogene_snv; V. destructor, pseudogene_Both; V. jacobsoni, pseudogene_Both;
922	stmim20537	Ras-related C3 botulinum toxin substrate	D. farinae, pseudogene_snv; ledelpseudogene_Both;
923	stmim20538	DDE superfamily endonuclease	D. gallinae, pseudogne_terminal; I. scapularis, pseudogne_terminal; M. occidentalis, pseudogene_snv;
924	stmim20539	cytoskeleton organization	I. scapularis, pseudogene_Both; ledelpseudogene_snv; trmerpseudogene_snv;
925	stmim20573	Phosphatidylinositol binding	B. yothersi, pseudogene_snv; D. farinae, pseudogene_snv; S. scabiei, pseudogene_snv;
926	stmim20578	GTP-binding protein 1	D. farinae, pseudogene_snv; V. destructor, pseudogene_snv; V. jacobsoni, pseudogene_snv;
927	stmim20634	Splicing factor 3B subunit 1	D. farinae, pseudogene_snv; D. gallinae, pseudogene_snv; D. tinctorium, pseudogene_snv;
928	stmim20638	Beige/BEACH domain	D. farinae, pseudogene_snv; D. gallinae, pseudogene_snv; S. scabiei, pseudogene_snv; trmerpseudogene_snv;
929	stmim20643	It is involved in the biological process described with transmembrane transport	D. farinae, pseudogene_snv; T. urticae,pseudogene_Both;
930	stmim20703	Serine carboxypeptidase	B. yothersi, pseudogene_Both; P. ovis, pseudogene_snv;
931	stmim20714	N(6)-L-threonylcarbamoyladenine synthase activity	D. farinae, pseudogene_snv; ledelpseudogene_snv;
932	stmim20748	protein heterodimerization activity	D. farinae, pseudogene_snv; D. gallinae, pseudogene_Both; M. occidentalis, pseudogene_snv; S. scabiei, pseudogene_snv; trmerpseudogne_terminal; V. destructor, pseudogene_Both; V. jacobsoni, pseudogene_Both;
933	stmim20754	negative regulation of TORC1 signaling	B. yothersi, pseudogene_snv; D. tinctorium, pseudogene_snv; ledelpseudogene_snv;
934	stmim20758	Transposase IS4	I. scapularis, pseudogne_terminal; M. occidentalis, pseudogene_Both;
935	stmim20759	Cadherin repeats.	D. farinae, pseudogene_snv; ledelpseudogene_Both;
936	stmim20768	Belongs to the class I-like SAM-binding methyltransferase superfamily	D. farinae, pseudogene_snv; D. tinctorium, pseudogene_snv; ledelpseudogene_snv;
937	stmim20777	K02A2.6-like	I. scapularis, pseudogene_Both; P. ovis, pseudogene_snv;
938	stmim20790	Domain of unknown function (DUF4371)	I. scapularis, pseudogene_Both; M. occidentalis, pseudogene_Both;
939	stmim20809	It is involved in the biological process described with asparaginyl-tRNA aminoacylation	V. destructor, pseudogne_terminal; V. jacobsoni, pseudogne_terminal;
940	stmim20846	Putative peptidase (DUF1758)	D. gallinae, pseudogene_Both; M. occidentalis, pseudogene_Both;
941	stmim20883	metalloendopeptidase activity. It is involved in the biological process described with proteolysis	D. farinae, pseudogene_snv; M. occidentalis, pseudogene_snv; T. urticae,pseudogene_snv;
942	stmim20933	Reverse transcriptase (RNA-dependent DNA polymerase)	I. scapularis, pseudogene_snv; M. occidentalis, pseudogene_Both;
943	stmim20949	retrotransposable element Tf2 155 kDa protein type 1-like	D. tinctorium, pseudogene_snv; I. scapularis, pseudogene_Both; ledelpseudogene_Both; M. occidentalis, pseudogene_snv;
944	stmim20970	Omega peptidase activity. It is involved in the biological process described with glutamine metabolic process	D. farinae, pseudogene_snv; ledelpseudogene_Both;
945	stmim20982	Transposase (partial DDE domain)	B. yothersi, pseudogne_terminal; D. gallinae, pseudogene_Both;
946	stmim21009	Putative peptidase (DUF1758)	I. scapularis, pseudogne_terminal; M. occidentalis, pseudogene_snv;
947	stmim21027	secondary active sulfate transmembrane transporter activity	ledelpseudogene_snv; M. occidentalis, pseudogene_snv; trmerpseudogene_snv;
948	stmim21046	Belongs to the sodium neurotransmitter symporter (SNF) (TC 2.A.22) family	D. farinae, pseudogene_snv; M. occidentalis, pseudogene_snv;
949	stmim21108	Acetylcholine receptor protein alpha 1, 2, 3, 4 invertebrate	D. farinae, pseudogene_snv; D. gallinae, pseudogene_snv; M. occidentalis, pseudogene_snv;
950	stmim21112	DDE superfamily endonuclease	D. tinctorium, pseudogene_Both; I. scapularis, pseudogene_snv;
951	stmim21129	nucleic acid binding	V. destructor, pseudogene_Both; V. jacobsoni, pseudogene_Both;
952	stmim21134	Ribonuclease H protein	I. scapularis, pseudogene_Both; ledelpseudogene_snv;
953	stmim21164	Unknown	D. gallinae, pseudogne_terminal; V. destructor, pseudogne_terminal; V. jacobsoni, pseudogne_terminal;
954	stmim21191	Glutamate-ammonia ligase activity. It is involved in the biological process described with glutamine biosynthetic process	D. gallinae, pseudogene_snv; D. tinctorium, pseudogene_Both; trmerpseudogene_Both;
955	stmim21228	catalytic activity. It is involved in the biological process described with metabolic process	D. gallinae, pseudogene_snv; ledelpseudogene_snv; M. occidentalis, pseudogene_snv;
956	stmim21234	Peptidyl-prolyl cis-trans isomerase	V. destructor, pseudogne_terminal; V. jacobsoni, pseudogne_terminal;
957	stmim21238	intraflagellar transport	D. farinae, pseudogene_snv; M. occidentalis, pseudogene_snv;
958	stmim21253	Pao retrotransposon peptidase	D. gallinae, pseudogene_snv; I. scapularis, pseudogene_Both; M. occidentalis, pseudogene_Both;
959	stmim21259	cytoskeleton organization	D. farinae, pseudogene_snv; V. destructor, pseudogene_Both; V. jacobsoni, pseudogene_Both;
960	stmim21284	Tumour-associated protein	ledelpseudogene_snv; P. ovis, pseudogene_snv; S. scabiei, pseudogene_snv;
961	stmim21287	DDE superfamily endonuclease	D. tinctorium, pseudogene_Both; I. scapularis, pseudogene_Both; T. urticae,pseudogene_snv;
962	stmim21293	Tigger transposable element-derived protein 1-like	M. occidentalis, pseudogene_Both; trmerpseudogene_snv;
963	stmim21299	HCO3- transporter family	D. farinae, pseudogene_snv; I. scapularis, pseudogene_snv;
964	stmim21344	Serine-type endopeptidase inhibitor activity	M. occidentalis, pseudogene_snv; S. scabiei, pseudogene_snv; T. urticae,pseudogene_snv;
965	stmim21389	Laminin G domain	M. occidentalis, pseudogene_snv; P. ovis, pseudogene_snv;
966	stmim21413	heme binding. It is involved in the biological process described with response to oxidative stress	D. farinae, pseudogene_snv; ledelpseudogne_terminal;
967	stmim21417	Belongs to the class I-like SAM-binding methyltransferase superfamily. Protein arginine N- methyltransferase family	D. tinctorium, pseudogene_snv; ledelpseudogene_snv;
968	stmim21440	Belongs to the peptidase S8 family	D. farinae, pseudogene_snv; P. ovis, pseudogene_snv;
969	stmim21454	Olfactomedin-like domains	D. tinctorium, pseudogne_terminal; ledelpseudogene_snv;
970	stmim21455	C-type lectin (CTL) or carbohydrate-recognition domain (CRD)	D. gallinae, pseudogene_snv; T. urticae,pseudogene_Both;
971	stmim21475	Inhibitor of growth proteins N-terminal histone-binding	B. yothersi, pseudogene_snv; ledelpseudogene_snv; M. occidentalis, pseudogene_snv; T. urticae,pseudogene_snv;
972	stmim21500	transposition, RNA-mediated	D. gallinae, pseudogne_terminal; I. scapularis, pseudogene_Both; M. occidentalis, pseudogene_snv;
973	stmim21505	Zinc ion binding	B. yothersi, pseudogene_snv; D. tinctorium, pseudogene_Both; ledelpseudogene_Both; S. scabiei, pseudogene_snv;
974	stmim21516	NOSIC (NUC001) domain	D. farinae, pseudogene_snv; trmerpseudogne_terminal;
975	stmim21525	regulation of response to stimulus	D. farinae, pseudogene_snv; P. ovis, pseudogene_snv;
976	stmim21529	acyl-CoA oxidase activity	D. gallinae, pseudogene_snv; V. destructor, pseudogene_Both;
977	stmim21530	acyl-coenzyme A oxidase 3	D. farinae, pseudogene_snv; M. occidentalis, pseudogene_snv;
978	stmim21620	protein heterodimerization activity	D. gallinae, pseudogne_terminal; I. scapularis, pseudogene_snv; trmerpseudogene_Both; V. jacobsoni, pseudogne_terminal;
979	stmim21661	Belongs to the major facilitator superfamily. Sugar transporter (TC 2.A.1.1) family	D. gallinae, pseudogene_snv; V. destructor, pseudogne_terminal; V. jacobsoni, pseudogne_terminal;
980	stmim21705	Staphylococcal nuclease	S. scabiei, pseudogene_snv; T. urticae,pseudogene_snv;
981	stmim21708	UAS	D. farinae, pseudogene_snv; M. occidentalis, pseudogene_snv; T. urticae,pseudogne_terminal;
982	stmim21723	K02A2.6-like	D. gallinae, pseudogene_Both; I. scapularis, pseudogene_Both; M. occidentalis, pseudogene_Both; T. urticae,pseudogne_terminal;
983	stmim21758	Immunoglobulin domain	B. yothersi, pseudogene_snv; T. urticae,pseudogene_snv;
984	stmim21780	methylenetetrahydrofolate dehydrogenase (NADP ) activity. It is involved in the biological process described with folic acid-containing compound biosynthetic process	D. farinae, pseudogene_snv; ledelpseudogne_terminal; trmerpseudogene_snv;
985	stmim21789	50S ribosome-binding GTPase	B. yothersi, pseudogene_snv; D. gallinae, pseudogne_terminal; trmerpseudogene_snv;
986	stmim21814	Belongs to the inositol phosphokinase (IPK) family	D. farinae, pseudogene_snv; M. occidentalis, pseudogene_snv;
987	stmim21850	translation Initiation Factor	M. occidentalis, pseudogne_terminal; trmerpseudogene_snv;
988	stmim21864	Unknown	B. yothersi, pseudogene_Both; D. gallinae, pseudogene_snv;
989	stmim21904	intraciliary transport	D. farinae, pseudogene_snv; D. gallinae, pseudogene_snv; D. tinctorium, pseudogene_snv;
990	stmim21915	Protein sel-1 homolog	D. gallinae, pseudogene_snv; V. jacobsoni, pseudogene_Both;
991	stmim21919	It is involved in the biological process described with cytoskeletal anchoring at plasma membrane	B. yothersi, pseudogene_snv; D. gallinae, pseudogene_snv;
992	stmim21935	Required for polyglutamylation of axonemal tubulin in sensory cilia. Plays a role in anterograde intraflagellar transport (IFT), the process by which cilia precursors are transported from the base of the cilium to the site of their incorporation at the tip	D. farinae, pseudogene_snv; S. scabiei, pseudogne_terminal;
993	stmim21991	It is involved in the biological process described with	D. farinae, pseudogene_snv; T. urticae,pseudogene_snv;
994	stmim22011	Rab GTPase binding. It is involved in the biological process described with intracellular protein transport	B. yothersi, pseudogene_snv; D. tinctorium, pseudogene_snv; ledelpseudogene_snv;
995	stmim22049	ATP binding. It is involved in the biological process described with protein phosphorylation	D. gallinae, pseudogene_snv; trmerpseudogene_Both;
996	stmim22056	Diacylglycerol binding. It is involved in the biological process described with	D. farinae, pseudogene_snv; D. gallinae, pseudogene_snv;
997	stmim22067	Peptidyl-prolyl cis-trans isomerase-like 2	M. occidentalis, pseudogene_snv; V. destructor, pseudogene_snv; V. jacobsoni, pseudogene_snv;
998	stmim22072	Belongs to the type-B carboxylesterase lipase family	V. destructor, pseudogne_terminal; V. jacobsoni, pseudogne_terminal;
999	stmim22139	actin filament binding. It is involved in the biological process described with cell-matrix adhesion	B. yothersi, pseudogene_snv; D. tinctorium, pseudogene_snv; T. urticae,pseudogene_snv; trmerpseudogene_snv;
1000	stmim22149	DNA-dependent RNA polymerase catalyzes the transcription of DNA into RNA using the four ribonucleoside triphosphates as substrates	B. yothersi, pseudogene_snv; D. farinae, pseudogene_snv; D. tinctorium, pseudogene_snv; S. scabiei, pseudogene_snv;
1001	stmim22150	epidermal growth factor receptor	D. farinae, pseudogene_snv; S. scabiei, pseudogene_snv;
1002	stmim22197	Phosphofurin acidic cluster sorting protein	D. farinae, pseudogne_terminal; P. ovis, pseudogene_snv;
1003	stmim22218	Belongs to the universal ribosomal protein uS3 family	D. gallinae, pseudogene_snv; D. tinctorium, pseudogene_Both;
1004	stmim22224	structural constituent of nuclear pore	D. farinae, pseudogene_snv; M. occidentalis, pseudogene_snv;
1005	stmim22227	Unknown	D. tinctorium, pseudogne_terminal; ledelpseudogne_terminal;
1006	stmim22272	Uncharacterized conserved protein (DUF2045)	D. tinctorium, pseudogene_snv; ledelpseudogene_snv; T. urticae,pseudogene_snv;
1007	stmim22282	catalytic activity. It is involved in the biological process described with metabolic process	D. farinae, pseudogene_snv; ledelpseudogene_Both; P. ovis, pseudogene_snv; S. scabiei, pseudogene_snv;
1008	stmim22299	DNA polymerase	D. farinae, pseudogene_snv; D. gallinae, pseudogene_snv;
1009	stmim22317	Mediator of RNA polymerase II transcription subunit	P. ovis, pseudogene_snv; T. urticae,pseudogne_terminal;
1010	stmim22332	3'5'-cyclic nucleotide phosphodiesterase	D. tinctorium, pseudogene_snv; ledelpseudogene_Both;
1011	stmim22334	CUE domain	D. farinae, pseudogene_snv; T. urticae,pseudogene_snv;
1012	stmim22337	Belongs to the universal ribosomal protein uS5 family	V. destructor, pseudogene_snv; V. jacobsoni, pseudogene_snv;
1013	stmim22357	Ribosomal protein L19	D. gallinae, pseudogene_snv; V. destructor, pseudogne_terminal; V. jacobsoni, pseudogne_terminal;
1014	stmim22358	positive regulation of cardioblast proliferation	D. tinctorium, pseudogene_snv; I. scapularis, pseudogene_Both;
1015	stmim22362	Translation initiation factor IF-2, N-terminal region	D. gallinae, pseudogene_snv; D. tinctorium, pseudogene_snv;
1016	stmim22398	Endonuclease/Exonuclease/phosphatase family	V. destructor, pseudogene_snv; V. jacobsoni, pseudogene_snv;
1017	stmim22418	Zinc ion binding	D. tinctorium, pseudogene_Both; ledelpseudogene_Both; M. occidentalis, pseudogene_snv;
1018	stmim22491	Scavenger receptor	D. farinae, pseudogene_snv; D. gallinae, pseudogene_snv; ledelpseudogene_snv;
1019	stmim22494	Oxidoreductase activity, acting on paired donors, with incorporation or reduction of molecular oxygen. It is involved in the biological process described with sphingolipid biosynthetic process	B. yothersi, pseudogne_terminal; D. farinae, pseudogene_snv;
1020	stmim22517	nucleic acid binding	B. yothersi, pseudogene_snv; D. farinae, pseudogene_snv; P. ovis, pseudogene_Both; S. scabiei, pseudogne_terminal; T. urticae,pseudogene_snv;
1021	stmim22519	Glycosyl hydrolase family 47	D. gallinae, pseudogene_snv; M. occidentalis, pseudogene_snv;
1022	stmim22525	Fibroblast growth factor receptor	ledelpseudogene_snv; T. urticae,pseudogene_snv;
1023	stmim22540	Metal ion binding	D. tinctorium, pseudogene_Both; ledelpseudogene_Both;
1024	stmim22587	vacuolar protein sorting-associated protein 8 homolog	D. farinae, pseudogene_snv; D. tinctorium, pseudogene_snv;
1025	stmim22605	Amine oxidase flavin-containing	D. tinctorium, pseudogene_snv; ledelpseudogene_snv;
1026	stmim22723	nucleic acid binding	I. scapularis, pseudogene_Both; ledelpseudogene_Both;
1027	stmim22751	Tubulin is the major constituent of microtubules. It binds two moles of GTP, one at an exchangeable site on the beta chain and one at a non-exchangeable site on the alpha chain	D. gallinae, pseudogene_Both; I. scapularis, pseudogene_Both; M. occidentalis, pseudogene_snv; T. urticae,pseudogene_Both; V. jacobsoni, pseudogene_snv;
1028	stmim22777	3-hydroxyacyl-CoA dehydrogenase activity. It is involved in the biological process described with oxidation-reduction process	V. destructor, pseudogene_snv; V. jacobsoni, pseudogene_snv;
1029	stmim22833	flavin adenine dinucleotide binding. It is involved in the biological process described with oxidation-reduction process	M. occidentalis, pseudogene_snv; V. destructor, pseudogene_snv; V. jacobsoni, pseudogene_snv;
1030	stmim22855	Belongs to the peptidase M16 family	D. tinctorium, pseudogene_Both; ledelpseudogene_snv; trmerpseudogene_Both; V. destructor, pseudogne_terminal; V. jacobsoni, pseudogne_terminal;
1031	stmim22889	Leucine Rich repeats (2 copies)	D. farinae, pseudogene_snv; T. urticae,pseudogene_snv;
1032	stmim22901	Tubulin is the major constituent of microtubules. The gamma chain is found at microtubule organizing centers (MTOC) such as the spindle poles or the centrosome	M. occidentalis, pseudogne_terminal; T. urticae,pseudogene_snv;
1033	stmim22908	N-acetylglucosaminidase, alpha	ledelpseudogene_Both; S. scabiei, pseudogne_terminal;
1034	stmim22919	Phosphoglycerate mutase family	D. farinae, pseudogene_snv; M. occidentalis, pseudogene_snv; trmerpseudogene_Both;
1035	stmim22931	3',5'-cyclic-nucleotide phosphodiesterase activity. It is involved in the biological process described with signal transduction	D. tinctorium, pseudogene_snv; ledelpseudogene_snv;
1036	stmim22933	ATPase family associated with various cellular activities (AAA)	D. farinae, pseudogene_snv; D. gallinae, pseudogene_snv; M. occidentalis, pseudogene_Both;
1037	stmim23016	peptidyl-tyrosine sulfation	D. farinae, pseudogne_terminal; D. tinctorium, pseudogene_snv;
1038	stmim23028	DUF1785	D. gallinae, pseudogene_snv; I. scapularis, pseudogene_Both; trmerpseudogene_snv;
1039	stmim23058	heparan-alpha-glucosaminide N-acetyltransferase activity	M. occidentalis, pseudogne_terminal; T. urticae,pseudogene_snv;
1040	stmim23075	activity. It is involved in the biological process described with GMP biosynthetic process	M. occidentalis, pseudogene_snv; V. jacobsoni, pseudogne_terminal;
1041	stmim23106	It is involved in the biological process described with protein phosphorylation	D. tinctorium, pseudogene_snv; ledelpseudogene_snv;
1042	stmim23148	Unknown	D. farinae, pseudogne_terminal; D. tinctorium, pseudogne_terminal; S. scabiei, pseudogne_terminal;
1043	stmim23183	Chitin-binding domain type 2	V. destructor, pseudogene_snv; V. jacobsoni, pseudogene_snv;
1044	stmim23232	Unknown	D. gallinae, pseudogene_Both; I. scapularis, pseudogene_Both; P. ovis, pseudogne_terminal; T. urticae,pseudogne_terminal;
1045	stmim23239	RNA binding	D. tinctorium, pseudogene_snv; ledelpseudogene_snv;
1046	stmim23276	ubiquitinyl hydrolase activity. It is involved in the biological process described with ubiquitin-dependent protein catabolic process	D. farinae, pseudogene_Both; P. ovis, pseudogene_snv; S. scabiei, pseudogne_terminal;
1047	stmim23301	Trifunctional purine biosynthetic protein	D. tinctorium, pseudogene_snv; ledelpseudogne_terminal; T. urticae,pseudogene_snv;
1048	stmim23308	cysteine-type endopeptidase activity	D. gallinae, pseudogene_snv; ledelpseudogne_terminal; T. urticae,pseudogene_snv;
1049	stmim23334	Exonuclease 3'-5' domain-containing protein 2	D. gallinae, pseudogene_snv; trmerpseudogene_Both; V. destructor, pseudogene_snv;
1050	stmim23338	pyridoxal phosphate binding. It is involved in the biological process described with biosynthetic process	D. farinae, pseudogene_snv; S. scabiei, pseudogene_snv;
1051	stmim23400	Calcium ion binding. It is involved in the biological process described with regulation of developmental process	D. gallinae, pseudogene_snv; M. occidentalis, pseudogene_snv; S. scabiei, pseudogne_terminal;
1052	stmim23429	activity. It is involved in the biological process described with transport	M. occidentalis, pseudogene_snv; V. destructor, pseudogne_terminal;
1053	stmim23430	activity. It is involved in the biological process described with transport	D. tinctorium, pseudogene_snv; ledelpseudogne_terminal; T. urticae,pseudogene_snv;
1054	stmim23435	Belongs to the mitochondrial carrier (TC 2.A.29) family	D. farinae, pseudogene_snv; D. gallinae, pseudogene_snv; T. urticae,pseudogene_snv;
1055	stmim23438	Potassium chloride symporter activity. It is involved in the biological process described with ion transport	D. farinae, pseudogene_snv; ledelpseudogene_snv;
1056	stmim23447	Unknown	D. gallinae, pseudogne_terminal; M. occidentalis, pseudogne_terminal; S. scabiei, pseudogne_terminal;
1057	stmim23461	dnaJ homolog subfamily C member 16-like	D. farinae, pseudogene_snv; D. tinctorium, pseudogene_snv; ledelpseudogene_snv;
1058	stmim23465	Transferrin receptor-like dimerisation domain	D. farinae, pseudogene_snv; S. scabiei, pseudogene_snv;
1059	stmim23466	RNA recognition motif	D. farinae, pseudogene_snv; I. scapularis, pseudogene_snv;
1060	stmim23516	Gamma-aminobutyric acid type B receptor subunit	D. farinae, pseudogene_snv; M. occidentalis, pseudogne_terminal;
1061	stmim23529	Unknown	D. farinae, pseudogene_snv; I. scapularis, pseudogene_snv;
1062	stmim23543	Transposase (partial DDE domain)	D. gallinae, pseudogene_Both; V. destructor, pseudogne_terminal; V. jacobsoni, pseudogne_terminal;
1063	stmim23553	Peptidase inhibitor activity	D. tinctorium, pseudogne_terminal; S. scabiei, pseudogene_snv; T. urticae,pseudogene_Both;
1064	stmim23594	This enzyme condenses acetyl-CoA with acetoacetyl-CoA to form HMG-CoA, which is the substrate for HMG-CoA reductase	I. scapularis, pseudogene_snv; ledelpseudogene_snv;
1065	stmim23609	Belongs to the TRAFAC class myosin-kinesin ATPase superfamily. Kinesin family	D. farinae, pseudogene_snv; D. gallinae, pseudogene_snv; D. tinctorium, pseudogene_snv; ledelpseudogene_snv; M. occidentalis, pseudogene_snv;
1066	stmim23637	Component of the ubiquinol-cytochrome c reductase complex (complex III or cytochrome b-c1 complex) that is part of the mitochondrial respiratory chain. The b-c1 complex mediates electron transfer from ubiquinol to cytochrome c. Contributes to the generation of a proton gradient across the mitochondrial membrane that is then used for ATP synthesis	D. tinctorium, pseudogne_terminal; M. occidentalis, pseudogne_terminal;
1067	stmim23656	phytanoyl-CoA dioxygenase	D. farinae, pseudogene_snv; trmerpseudogne_terminal;
1068	stmim23670	ubiquitin-protein	D. farinae, pseudogene_snv; M. occidentalis, pseudogene_snv;
1069	stmim23672	PHR domain	D. farinae, pseudogene_snv; ledelpseudogene_snv;
1070	stmim23712	Sulfide quinone oxidoreductase, mitochondrial	D. farinae, pseudogene_Both; ledelpseudogene_snv;
1071	stmim23736	Belongs to the methyltransferase superfamily. METTL16 RlmF family	D. gallinae, pseudogene_snv; ledelpseudogene_snv; S. scabiei, pseudogne_terminal;
1072	stmim23738	UDP-glucose glycoprotein glucosyltransferase activity. It is involved in the biological process described with protein glycosylation	D. farinae, pseudogene_snv; M. occidentalis, pseudogene_Both;
1073	stmim23802	Occurs in almost all aerobically respiring organisms and serves to protect cells from the toxic effects of hydrogen peroxide	B. yothersi, pseudogene_snv; D. tinctorium, pseudogne_terminal; ledelpseudogene_Both;
1074	stmim23881	Heat shock 70 kDa protein cognate	B. yothersi, pseudogene_Both; D. farinae, pseudogene_snv; D. gallinae, pseudogene_snv; ledelpseudogene_Both; M. occidentalis, pseudogene_snv; T. urticae,pseudogene_Both; trmerpseudogene_snv; V. destructor, pseudogene_Both; V. jacobsoni, pseudogene_Both;
1075	stmim23898	Signal-recognition-particle assembly has a crucial role in targeting secretory proteins to the rough endoplasmic reticulum membrane	D. farinae, pseudogene_snv; ledelpseudogene_snv;
1076	stmim23955	Structural component of the gap junctions	I. scapularis, pseudogene_Both; ledelpseudogene_snv;
1077	stmim23961	Catalyzes the phosphorylation of D-fructose 6-phosphate to fructose 1,6-bisphosphate by ATP, the first committing step of glycolysis	D. gallinae, pseudogene_snv; V. jacobsoni, pseudogne_terminal;
1078	stmim23966	Armadillo repeat-containing protein	D. farinae, pseudogene_snv; ledelpseudogene_snv;
1079	stmim23975	It is involved in the biological process described with biosynthetic process	I. scapularis, pseudogene_snv; ledelpseudogene_Both; M. occidentalis, pseudogne_terminal;
1080	stmim23984	Ribonuclease H protein	I. scapularis, pseudogene_Both; ledelpseudogne_terminal; P. ovis, pseudogene_snv;
1081	stmim23994	binding. It is involved in the biological process described with lysyl-tRNA aminoacylation	D. farinae, pseudogene_snv; D. gallinae, pseudogene_snv; ledelpseudogene_snv; V. jacobsoni, pseudogne_terminal;
1082	stmim24030	Voltage-gated calcium channel activity. It is involved in the biological process described with calcium ion transmembrane transport	D. farinae, pseudogene_snv; ledelpseudogene_snv; P. ovis, pseudogene_snv; S. scabiei, pseudogene_snv; T. urticae,pseudogene_snv; trmerpseudogene_snv; V. destructor, pseudogene_snv; V. jacobsoni, pseudogene_snv;
1083	stmim24055	Phosphoric ester hydrolase activity	D. farinae, pseudogene_snv; ledelpseudogene_snv;
1084	stmim24068	Unknown	ledelpseudogene_snv; T. urticae,pseudogene_snv;
1085	stmim24081	manganese ion binding	D. farinae, pseudogene_snv; V. jacobsoni, pseudogene_snv;
1086	stmim24091	DNA helicase activity. It is involved in the biological process described with DNA replication initiation	B. yothersi, pseudogene_Both; D. gallinae, pseudogene_snv;
1087	stmim24099	Unknown	B. yothersi, pseudogne_terminal; T. urticae,pseudogne_terminal;
1088	stmim24104	Interleukin-like EMT inducer	D. farinae, pseudogene_Both; S. scabiei, pseudogne_terminal;
1089	stmim24107	Sodium potassium-transporting ATPase subunit alpha	D. gallinae, pseudogene_snv; D. tinctorium, pseudogene_snv;
1090	stmim24111	Dimerisation domain of Ca+-activated chloride-channel, anoctamin	D. farinae, pseudogene_snv; D. tinctorium, pseudogene_Both; ledelpseudogne_terminal; S. scabiei, pseudogene_snv;
1091	stmim24133	Inorganic anion exchanger activity. It is involved in the biological process described with anion transport	ledelpseudogene_snv; P. ovis, pseudogne_terminal;
1092	stmim24156	Zinc ion binding	M. occidentalis, pseudogene_snv; T. urticae,pseudogene_snv;
1093	stmim24162	Belongs to the GMC oxidoreductase family	B. yothersi, pseudogene_Both; D. farinae, pseudogene_snv; T. urticae,pseudogene_snv;
1094	stmim24181	cAMP binding	ledelpseudogene_snv; M. occidentalis, pseudogne_terminal;
1095	stmim24197	Ribosomal protein L1p/L10e family	D. farinae, pseudogene_snv; D. gallinae, pseudogene_snv;
1096	stmim24243	Regulator of chromosome condensation (RCC1) repeat	D. farinae, pseudogene_snv; M. occidentalis, pseudogene_snv; S. scabiei, pseudogne_terminal;
1097	stmim24257	Belongs to the MAGUK family	D. farinae, pseudogene_snv; D. tinctorium, pseudogene_snv;
1098	stmim24309	This protein promotes the GTP-dependent binding of aminoacyl-tRNA to the A-site of ribosomes during protein biosynthesis	D. farinae, pseudogene_snv; M. occidentalis, pseudogene_snv; V. jacobsoni, pseudogne_terminal;
1099	stmim24314	Protein dopey-1 homolog	S. scabiei, pseudogene_snv; T. urticae,pseudogene_snv;
1100	stmim24346	Ankyrin repeats (many copies)	D. farinae, pseudogene_snv; D. gallinae, pseudogene_Both; M. occidentalis, pseudogene_snv;
1101	stmim24409	structural constituent of cytoskeleton	trmerpseudogene_Both; V. destructor, pseudogene_Both; V. jacobsoni, pseudogene_Both;
1102	stmim24454	Unknown	I. scapularis, pseudogene_Both; ledelpseudogene_Both;
1103	stmim24531	Unknown	D. gallinae, pseudogene_Both; T. urticae,pseudogene_snv;
1104	stmim24537	Histone H2A	M. occidentalis, pseudogne_terminal; V. jacobsoni, pseudogene_Both;
1105	stmim24539	DNA-directed RNA polymerases I, II, and III subunit	D. farinae, pseudogene_snv; V. destructor, pseudogne_terminal; V. jacobsoni, pseudogne_terminal;
1106	stmim24545	Transferase activity, transferring acyl groups	V. destructor, pseudogene_snv; V. jacobsoni, pseudogene_snv;
1107	stmim24551	Belongs to the protein-tyrosine phosphatase family. Non-receptor class myotubularin subfamily	D. tinctorium, pseudogene_snv; ledelpseudogene_snv; M. occidentalis, pseudogene_snv;
1108	stmim24580	Domain first found in C1r, C1s, uEGF, and bone morphogenetic protein.	D. farinae, pseudogene_snv; ledelpseudogene_snv;
1109	stmim24632	MreB/Mbl protein	D. farinae, pseudogene_snv; D. gallinae, pseudogene_snv;
1110	stmim24635	Domain first found in C1r, C1s, uEGF, and bone morphogenetic protein.	D. farinae, pseudogne_terminal; ledelpseudogne_terminal;
1111	stmim24642	aromatic-L-amino-acid decarboxylase activity	B. yothersi, pseudogene_snv; D. tinctorium, pseudogene_snv; ledelpseudogene_snv;
1112	stmim24677	Reverse transcriptase (RNA-dependent DNA polymerase)	D. gallinae, pseudogene_Both; I. scapularis, pseudogene_Both;
1113	stmim24688	phenylalanyl-tRNA aminoacylation	B. yothersi, pseudogene_snv; D. gallinae, pseudogene_snv; T. urticae,pseudogene_snv;
1114	stmim24720	metallocarboxypeptidase activity	B. yothersi, pseudogene_snv; ledelpseudogene_Both; trmerpseudogene_snv;
1115	stmim24746	Flavoprotein (FP) subunit of succinate dehydrogenase (SDH) that is involved in complex II of the mitochondrial electron transport chain and is responsible for transferring electrons from succinate to ubiquinone (coenzyme Q)	D. gallinae, pseudogene_snv; trmerpseudogene_snv; V. destructor, pseudogene_snv; V. jacobsoni, pseudogene_snv;
1116	stmim24772	Fibronectin type 3 domain	B. yothersi, pseudogne_terminal; trmerpseudogene_snv;
1117	stmim24773	LUC7 N_terminus	M. occidentalis, pseudogene_snv; P. ovis, pseudogne_terminal;
1118	stmim24873	It is involved in the biological process described with protein phosphorylation	D. farinae, pseudogene_snv; D. tinctorium, pseudogene_Both; M. occidentalis, pseudogene_snv;
1119	stmim24889	Myosin-binding striated muscle assembly central	D. farinae, pseudogene_snv; T. urticae,pseudogene_snv;
1120	stmim24891	Belongs to the protein-tyrosine phosphatase family. Non-receptor class myotubularin subfamily	D. farinae, pseudogne_terminal; P. ovis, pseudogene_snv;
1121	stmim24964	calcium:sodium antiporter activity involved in regulation of cardiac muscle cell membrane potential	D. gallinae, pseudogene_snv; M. occidentalis, pseudogene_snv;
1122	stmim24966	nuclear membrane organization	V. destructor, pseudogene_snv; V. jacobsoni, pseudogene_snv;
1123	stmim24968	FAM91 C-terminus	V. destructor, pseudogne_terminal; V. jacobsoni, pseudogne_terminal;
1124	stmim25047	Calcium ion binding. It is involved in the biological process described with cell cycle arrest	D. farinae, pseudogene_snv; M. occidentalis, pseudogene_snv;
1125	stmim25074	cytochrome P450	D. farinae, pseudogene_snv; D. gallinae, pseudogene_snv;
1126	stmim25089	Belongs to the GMC oxidoreductase family	B. yothersi, pseudogene_snv; D. farinae, pseudogene_snv;
1127	stmim25093	RNA binding. It is involved in the biological process described with RNA processing	B. yothersi, pseudogene_snv; D. gallinae, pseudogene_snv;
1128	stmim25114	MreB/Mbl protein	D. gallinae, pseudogene_snv; ledelpseudogne_terminal; V. destructor, pseudogene_Both;
1129	stmim25128	DNA binding	B. yothersi, pseudogene_snv; D. farinae, pseudogne_terminal; D. gallinae, pseudogne_terminal; I. scapularis, pseudogene_snv; ledelpseudogene_Both; M. occidentalis, pseudogne_terminal; P. ovis, pseudogene_Both; S. scabiei, pseudogene_Both; T. urticae,pseudogene_snv; V. destructor, pseudogne_terminal; V. jacobsoni, pseudogne_terminal;
1130	stmim25278	Microtubule-associated serine threonine-protein kinase 4	D. farinae, pseudogene_snv; trmerpseudogene_snv;
1131	stmim25284	Glucosylceramidase activity. It is involved in the biological process described with sphingolipid metabolic process	D. gallinae, pseudogene_snv; D. tinctorium, pseudogene_Both; ledelpseudogene_snv; P. ovis, pseudogne_terminal; T. urticae,pseudogne_terminal;
1132	stmim25292	ZIP Zinc transporter	D. tinctorium, pseudogene_snv; S. scabiei, pseudogene_snv;
1133	stmim25295	Belongs to the peptidase C19 family	D. farinae, pseudogene_Both; D. tinctorium, pseudogene_snv;
1134	stmim25325	metal ion binding	ledelpseudogene_snv; S. scabiei, pseudogne_terminal;
1135	stmim25379	protein heterodimerization activity	D. gallinae, pseudogne_terminal; I. scapularis, pseudogne_terminal;
1136	stmim25456	RNA polymerase II transcription cofactor activity. It is involved in the biological process described with regulation of transcription from RNA polymerase II promoter	D. farinae, pseudogene_snv; ledelpseudogene_snv; S. scabiei, pseudogene_snv;
1137	stmim25460	Fibroblast growth factor receptor	D. tinctorium, pseudogene_snv; I. scapularis, pseudogene_snv;
1138	stmim25464	Structural constituent of ribosome. It is involved in the biological process described with translation	D. farinae, pseudogene_snv; I. scapularis, pseudogene_Both;
1139	stmim25474	Belongs to the TRAFAC class dynamin-like GTPase superfamily. Dynamin Fzo YdjA family	D. tinctorium, pseudogene_snv; ledelpseudogene_snv;
1140	stmim25490	Eukaryotic translation initiation factor 2B, subunit 4 delta	D. farinae, pseudogene_snv; S. scabiei, pseudogne_terminal;
1141	stmim25498	Protein tyrosine kinase	D. farinae, pseudogene_snv; V. jacobsoni, pseudogene_snv;
1142	stmim25499	Belongs to the heat shock protein 70 family	D. farinae, pseudogene_snv; trmerpseudogene_snv;
1143	stmim25533	nucleic acid binding	D. gallinae, pseudogne_terminal; M. occidentalis, pseudogne_terminal;
1144	stmim25537	Alpha-1,6-mannosylglycoprotein 2-beta-N-acetylglucosaminyltransferase activity. It is involved in the biological process described with oligosaccharide biosynthetic process	D. tinctorium, pseudogene_Both; ledelpseudogene_Both;
1145	stmim25541	Transposase IS4	D. farinae, pseudogene_Both; I. scapularis, pseudogene_snv;
1146	stmim25647	A Receptor for Ubiquitination Targets	D. farinae, pseudogene_snv; I. scapularis, pseudogene_snv;
1147	stmim25681	Belongs to the adaptor complexes medium subunit family	D. farinae, pseudogene_snv; D. gallinae, pseudogene_snv; T. urticae,pseudogene_snv;
1148	stmim25686	It is involved in the biological process described with glycolipid transport	D. farinae, pseudogene_snv; S. scabiei, pseudogne_terminal;
1149	stmim25717	Laminin-type epidermal growth factor-like domai	V. destructor, pseudogne_terminal; V. jacobsoni, pseudogne_terminal;
1150	stmim25723	G-protein coupled receptor activity. It is involved in the biological process described with G-protein coupled receptor signaling pathway	D. farinae, pseudogene_snv; D. tinctorium, pseudogene_snv;
1151	stmim25738	K02A2.6-like	D. gallinae, pseudogene_Both; I. scapularis, pseudogene_Both; M. occidentalis, pseudogene_Both;
1152	stmim25794	Piezo-type mechanosensitive ion channel component	B. yothersi, pseudogne_terminal; D. gallinae, pseudogene_snv; I. scapularis, pseudogene_snv;
1153	stmim25821	zinc ion binding. It is involved in the biological process described with proteolysis	D. farinae, pseudogene_snv; ledelpseudogene_Both;
1154	stmim25839	Belongs to the aconitase IPM isomerase family	D. gallinae, pseudogene_Both; M. occidentalis, pseudogene_snv; trmerpseudogene_snv; V. destructor, pseudogene_snv; V. jacobsoni, pseudogene_snv;
1155	stmim25844	Cell division cycle	D. farinae, pseudogene_snv; M. occidentalis, pseudogene_snv; S. scabiei, pseudogne_terminal;
1156	stmim25866	Ligand binding domain of hormone receptors	D. gallinae, pseudogene_snv; M. occidentalis, pseudogene_Both;
1157	stmim25868	Eukaryotic protein of unknown function (DUF829)	D. farinae, pseudogene_snv; I. scapularis, pseudogene_snv;
1158	stmim25896	Belongs to the sodium solute symporter (SSF) (TC 2.A.21) family	ledelpseudogene_snv; M. occidentalis, pseudogne_terminal;
1159	stmim25910	Ganglioside induced differentiation associated protein	D. farinae, pseudogne_terminal; D. gallinae, pseudogene_snv;
1160	stmim25930	Phosphatidylinositol 3-kinase, catalytic subunit type	V. destructor, pseudogene_snv; V. jacobsoni, pseudogene_snv;
1161	stmim25935	It is involved in the biological process described with transcription	D. farinae, pseudogene_snv; T. urticae,pseudogene_snv;
1162	stmim25941	protein kinase C activity. It is involved in the biological process described with	D. farinae, pseudogene_Both; D. tinctorium, pseudogene_snv; M. occidentalis, pseudogene_snv; P. ovis, pseudogene_snv;
1163	stmim25945	GDP-L-fucose synthase activity	ledelpseudogene_snv; S. scabiei, pseudogene_snv;
1164	stmim25959	Transmembrane 9 superfamily member	D. farinae, pseudogene_snv; D. gallinae, pseudogene_snv;
1165	stmim25972	skeletal muscle acetylcholine-gated channel clustering	D. farinae, pseudogene_snv; D. gallinae, pseudogene_snv;
1166	stmim25987	BTB And C-terminal Kelch	D. farinae, pseudogene_snv; D. tinctorium, pseudogene_Both;
1167	stmim26024	Calcium ion binding	D. tinctorium, pseudogne_terminal; ledelpseudogene_snv;
1168	stmim26034	It is involved in the biological process described with transmembrane transport	D. farinae, pseudogene_snv; D. gallinae, pseudogene_snv;
1169	stmim26061	Enoyl-(Acyl carrier protein) reductase	D. tinctorium, pseudogne_terminal; ledelpseudogene_snv;
1170	stmim26071	It is involved in the biological process described with signal transduction	B. yothersi, pseudogene_snv; D. farinae, pseudogene_snv;
1171	stmim26094	arm function in wg signal transduction is required early in development for determination of neuroblast fate. Arm and Abl proteins function cooperatively at adherens junctions in both the CNS and epidermis	D. gallinae, pseudogene_Both; ledelpseudogene_snv;
1172	stmim26127	Beta-galactosidase activity. It is involved in the biological process described with carbohydrate metabolic process	D. farinae, pseudogene_snv; I. scapularis, pseudogene_Both; trmerpseudogene_Both;
1173	stmim26132	Cytochrome P-450	B. yothersi, pseudogene_snv; D. farinae, pseudogene_snv; D. gallinae, pseudogene_snv; P. ovis, pseudogene_snv; S. scabiei, pseudogene_Both; T. urticae,pseudogene_snv;
1174	stmim26137	ABC transporter	B. yothersi, pseudogne_terminal; D. farinae, pseudogene_snv; D. gallinae, pseudogene_snv; D. tinctorium, pseudogene_snv; I. scapularis, pseudogene_snv; M. occidentalis, pseudogene_snv; S. scabiei, pseudogne_terminal; T. urticae,pseudogene_snv; V. destructor, pseudogene_Both; V. jacobsoni, pseudogene_Both;
1175	stmim26156	metalloendopeptidase activity. It is involved in the biological process described with proteolysis	D. farinae, pseudogene_snv; ledelpseudogene_snv; S. scabiei, pseudogene_snv;
1176	stmim26160	Hydrolase activity. It is involved in the biological process described with metabolic process	D. farinae, pseudogene_snv; M. occidentalis, pseudogene_snv; V. jacobsoni, pseudogene_snv;
1177	stmim26172	26S protease regulatory subunit	D. farinae, pseudogene_snv; D. gallinae, pseudogene_snv;
1178	stmim26228	G-quadruplex DNA unwinding	B. yothersi, pseudogne_terminal; D. farinae, pseudogene_snv; M. occidentalis, pseudogene_Both;
1179	stmim26229	DNA helicase activity	B. yothersi, pseudogene_Both; D. farinae, pseudogene_snv; ledelpseudogene_snv; M. occidentalis, pseudogene_Both;
1180	stmim26251	monooxygenase activity	D. tinctorium, pseudogene_snv; ledelpseudogene_snv;
1181	stmim26253	monooxygenase activity	D. tinctorium, pseudogene_snv; ledelpseudogene_snv;
1182	stmim26266	Belongs to the FBPase class 1 family	D. gallinae, pseudogene_snv; trmerpseudogene_snv;
1183	stmim26371	cysteine-type peptidase activity	B. yothersi, pseudogene_snv; I. scapularis, pseudogene_Both; T. urticae,pseudogene_Both;
1184	stmim26374	isoleucyl-tRNA synthetase 2, mitochondrial	D. farinae, pseudogene_snv; M. occidentalis, pseudogene_snv; V. jacobsoni, pseudogne_terminal;
1185	stmim26411	Mitochondrial GTPase that catalyzes the GTP-dependent ribosomal translocation step during translation elongation. During this step, the ribosome changes from the pre-translocational (PRE) to the post-translocational (POST) state as the newly formed A- site-bound peptidyl-tRNA and P-site-bound deacylated tRNA move to the P and E sites, respectively. Catalyzes the coordinated movement of the two tR…	D. farinae, pseudogene_snv; V. destructor, pseudogne_terminal; V. jacobsoni, pseudogne_terminal;
1186	stmim26445	Oxidoreductase activity, acting on the aldehyde or oxo group of donors, disulfide as acceptor. It is involved in the biological process described with metabolic process	D. farinae, pseudogene_Both; V. jacobsoni, pseudogne_terminal;
1187	stmim26448	ADP-ribosylation factor family	P. ovis, pseudogne_terminal; V. destructor, pseudogene_snv; V. jacobsoni, pseudogene_snv;
1188	stmim26465	RNA recognition motif. (a.k.a. RRM, RBD, or RNP domain)	M. occidentalis, pseudogene_snv; T. urticae,pseudogene_snv;
1189	stmim26484	valyl-tRNA aminoacylation	D. gallinae, pseudogene_snv; V. jacobsoni, pseudogene_Both;
1190	stmim26486	Glutamate-ammonia ligase activity. It is involved in the biological process described with glutamine biosynthetic process	D. gallinae, pseudogene_snv; V. destructor, pseudogne_terminal; V. jacobsoni, pseudogne_terminal;
1191	stmim26525	Eukaryotic homologues of bacterial periplasmic substrate binding proteins.	D. tinctorium, pseudogene_Both; ledelpseudogene_snv;
1192	stmim26584	Divalent cation transporter	B. yothersi, pseudogene_snv; D. farinae, pseudogene_snv; D. gallinae, pseudogene_snv;
1193	stmim26602	Origin recognition complex subunit	M. occidentalis, pseudogene_snv; trmerpseudogene_snv;
1194	stmim26634	Ribonuclease H protein	D. gallinae, pseudogene_Both; trmerpseudogne_terminal; V. destructor, pseudogene_snv; V. jacobsoni, pseudogene_snv;
1195	stmim26652	DDE superfamily endonuclease	I. scapularis, pseudogne_terminal; M. occidentalis, pseudogene_Both;
1196	stmim26669	Reverse transcriptase (RNA-dependent DNA polymerase)	D. farinae, pseudogene_snv; D. gallinae, pseudogene_Both; I. scapularis, pseudogene_snv; ledelpseudogne_terminal; trmerpseudogene_Both;
1197	stmim26688	Reverse transcriptase (RNA-dependent DNA polymerase)	D. gallinae, pseudogene_Both; D. tinctorium, pseudogene_snv; I. scapularis, pseudogene_Both; M. occidentalis, pseudogne_terminal;
1198	stmim26694	Unknown	B. yothersi, pseudogne_terminal; D. tinctorium, pseudogene_Both; T. urticae,pseudogene_snv;
1199	stmim26725	Unknown	I. scapularis, pseudogene_Both; ledelpseudogene_snv;
1200	stmim26767	Unknown	I. scapularis, pseudogne_terminal; ledelpseudogne_terminal; S. scabiei, pseudogne_terminal; T. urticae,pseudogne_terminal;
1201	stmim26783	phospholipid scrambling	I. scapularis, pseudogne_terminal; ledelpseudogne_terminal; T. urticae,pseudogene_snv;
1202	stmim26814	DDE superfamily endonuclease	I. scapularis, pseudogene_Both; M. occidentalis, pseudogne_terminal;
1203	stmim26834	N-terminal domain of NEFA-interacting nuclear protein NIP30	D. farinae, pseudogene_snv; M. occidentalis, pseudogene_snv;
1204	stmim26841	ISXO2-like transposase domain	D. tinctorium, pseudogene_Both; I. scapularis, pseudogene_snv; T. urticae,pseudogene_Both;
1205	stmim26883	K02A2.6-like	B. yothersi, pseudogene_snv; D. gallinae, pseudogene_Both; D. tinctorium, pseudogne_terminal; I. scapularis, pseudogene_Both; M. occidentalis, pseudogene_snv; T. urticae,pseudogene_snv;
1206	stmim26946	Cytochrome c oxidase is the component of the respiratory chain that catalyzes the reduction of oxygen to water. Subunits 1- 3 form the functional core of the enzyme complex. CO I is the catalytic subunit of the enzyme. Electrons originating in cytochrome c are transferred via the copper A center of subunit 2 and heme A of subunit 1 to the bimetallic center formed by heme A3 and copper B	B. yothersi, pseudogne_terminal; D. gallinae, pseudogene_Both; D. tinctorium, pseudogne_terminal; I. scapularis, pseudogne_terminal; ledelpseudogne_terminal; M. occidentalis, pseudogne_terminal; S. scabiei, pseudogne_terminal; T. urticae,pseudogne_terminal; trmerpseudogene_Both; V. destructor, pseudogene_Both; V. jacobsoni, pseudogene_Both;
1207	stmim26959	activity. It is involved in the biological process described with ubiquitin-dependent protein catabolic process	B. yothersi, pseudogene_snv; ledelpseudogene_snv;
1208	stmim27067	Unknown	D. gallinae, pseudogne_terminal; I. scapularis, pseudogne_terminal; M. occidentalis, pseudogene_snv;
1209	stmim27130	Belongs to the D-isomer specific 2-hydroxyacid dehydrogenase family	S. scabiei, pseudogene_snv; trmerpseudogne_terminal;
1210	stmim27131	Belongs to the helicase family. Dicer subfamily	D. farinae, pseudogene_snv; P. ovis, pseudogene_snv; S. scabiei, pseudogene_snv;
