# Supplementary material for: Comparative analysis of mite genomes reveals positive selection for diet adaptation
Source: Commun Biol. 2021 Jun 3;4:668. doi: 10.1038/s42003-021-02173-3 (PMC8175442; doi:10.1038/s42003-021-02173-3)
Supplement: Supplementary file 5 — Supplementary Data 2 [file 42003_2021_2173_MOESM5_ESM.xls]

## Sheet: Fig 2a
Pseudogenes shared in each group
Group	Reference_ID	Type	Annotation
Blood	stmim00189	Both	K02A2.6-like
Blood	stmim15997	Frame-shift	Integrase core domain
Blood	stmim26946	Both	Cytochrome c oxidase is the component of the respiratory chain that catalyzes the reduction of oxygen to water. Subunits 1- 3 form the functional core of the enzyme complex. CO I is the catalytic subunit of the enzyme. Electrons originating in cytochrome c are transferred via the copper A center of subunit 2 and heme A of subunit 1 to the bimetallic center formed by heme A3 and copper B
Blood	stmim02964	Frame-shift	Reverse transcriptase (RNA-dependent DNA polymerase)
Blood	stmim11859	Both	Unknown
Blood	stmim15382	Frame-shift	Reverse transcriptase (RNA-dependent DNA polymerase)
Blood	stmim07477	Frame-shift	K02A2.6-like
Blood	stmim02115	Premature-stop	Unknown
Blood	stmim08284	Premature-stop	Ribonuclease H protein
Blood	stmim02733	Frame-shift	K02A2.6-like
Blood	stmim08474	Frame-shift	histamine uptake
Blood	stmim15168	Premature-stop	Endonuclease-reverse transcriptase
Blood	stmim26669	Both	Reverse transcriptase (RNA-dependent DNA polymerase)
Blood	stmim01055	Both	K02A2.6-like
Blood	stmim04954	Premature-stop	Ribonuclease H protein
Blood	stmim11688	Premature-stop	Unknown
Blood	stmim10123	Frame-shift	Ribonuclease H protein
Blood	stmim00605	Both	Belongs to the type-B carboxylesterase lipase family
Blood	stmim05606	Both	K02A2.6-like
Blood	stmim25128	Premature-stop	DNA binding
Blood	stmim17541	Both	K02A2.6-like
Blood	stmim08931	Both	Ribonuclease H protein
Blood	stmim15823	Frame-shift	Integrase core domain
Fat	stmim24746	Frame-shift	Flavoprotein (FP) subunit of succinate dehydrogenase (SDH) that is involved in complex II of the mitochondrial electron transport chain and is responsible for transferring electrons from succinate to ubiquinone (coenzyme Q)
Fat	stmim26946	Both	Cytochrome c oxidase is the component of the respiratory chain that catalyzes the reduction of oxygen to water. Subunits 1- 3 form the functional core of the enzyme complex. CO I is the catalytic subunit of the enzyme. Electrons originating in cytochrome c are transferred via the copper A center of subunit 2 and heme A of subunit 1 to the bimetallic center formed by heme A3 and copper B
Fat	stmim26634	Frame-shift	Ribonuclease H protein
Fat	stmim02882	Both	It is involved in the biological process described with signal transduction
Fat	stmim09488	Both	Catalyzes a 2-step reaction, involving the ATP-dependent carboxylation of the covalently attached biotin in the first step and the transfer of the carboxyl group to pyruvate in the second
Fat	stmim24409	Both	structural constituent of cytoskeleton
Fat	stmim04954	Premature-stop	Ribonuclease H protein
Fat	stmim03891	Frame-shift	Mothers against decapentaplegic homolog
Fat	stmim05318	Premature-stop	peroxidase activity
Fat	stmim11688	Premature-stop	Unknown
Fat	stmim01532	Frame-shift	WD40 repeats
Fat	stmim20481	Frame-shift	Protein heterodimerization activity
Fat	stmim20748	Both	protein heterodimerization activity
Fat	stmim05578	Both	Ribonuclease H protein
Fat	stmim11687	Frame-shift	Translation release factor activity, codon specific. It is involved in the biological process described with translational termination
Fat	stmim06404	Premature-stop	Unknown
Fat	stmim23881	Both	Heat shock 70 kDa protein cognate
Fat	stmim25839	Frame-shift	Belongs to the aconitase IPM isomerase family
Fat	stmim22855	Premature-stop	Belongs to the peptidase M16 family
Fat	stmim08931	Both	Ribonuclease H protein
Fat	stmim20246	Both	Belongs to the TRAFAC class myosin-kinesin ATPase superfamily. Myosin family
Fat	stmim24030	Frame-shift	Voltage-gated calcium channel activity. It is involved in the biological process described with calcium ion transmembrane transport
Fat	stmim08015	Premature-stop	acetyl-CoA carboxylase activity. It is involved in the biological process described with fatty acid biosynthetic process
Fat	stmim10123	Frame-shift	Ribonuclease H protein
Fat	stmim07371	Premature-stop	Unknown
Fat	stmim20482	Both	protein heterodimerization activity
Fat	stmim01697	Both	BTB POZ domain-containing protein
Others	stmim00240	Frame-shift	It is involved in the biological process described with regulation of transcription, DNA-templated
Others	stmim07371	Premature-stop	Unknown
Others	stmim08733	Frame-shift	Prolyl 4-hydroxylase alpha subunit homologues.
Others	stmim14582	Premature-stop	calpain_III
Others	stmim27131	Frame-shift	Belongs to the helicase family. Dicer subfamily
Others	stmim08726	Premature-stop	Unknown
Others	stmim24030	Frame-shift	Voltage-gated calcium channel activity. It is involved in the biological process described with calcium ion transmembrane transport
Others	stmim10384	Frame-shift	Belongs to the TRAFAC class myosin-kinesin ATPase superfamily. Myosin family
Others	stmim15823	Frame-shift	Integrase core domain
Others	stmim00334	Both	Pfam:UBN2
Others	stmim25128	Premature-stop	DNA binding
Others	stmim19124	Premature-stop	It is involved in the biological process described with transmembrane transport
Others	stmim02115	Premature-stop	Unknown
Others	stmim17814	Frame-shift	activity. It is involved in the biological process described with
Others	stmim11688	Premature-stop	Unknown
Others	stmim01391	Premature-stop	Catalyzes the addition of fucose in alpha 1-6 linkage to the first GlcNAc residue, next to the peptide chains in N-glycans
Others	stmim26132	Frame-shift	Cytochrome P-450
Others	stmim16482	Frame-shift	It is involved in the biological process described with protein phosphorylation
Others	stmim15144	Both	transposition, RNA-mediated
Others	stmim00446	Premature-stop	Unknown
Others	stmim22517	Frame-shift	nucleic acid binding
Others	stmim15988	Premature-stop	RAVE protein 1 C terminal
Others	stmim11859	Both	Unknown
Others	stmim15949	Frame-shift	Voltage-gated potassium channel activity. It is involved in the biological process described with
Others	stmim18506	Frame-shift	Sequence-specific DNA binding transcription factor activity. It is involved in the biological process described with regulation of transcription, DNA-templated
Others	stmim07261	Frame-shift	Striatin family
Others	stmim16986	Frame-shift	It is involved in the biological process described with protein transport
Others	stmim22282	Frame-shift	catalytic activity. It is involved in the biological process described with metabolic process
Others	stmim23276	Frame-shift	ubiquitinyl hydrolase activity. It is involved in the biological process described with ubiquitin-dependent protein catabolic process
Plant	stmim00357	Premature-stop	Transferase activity, transferring hexosyl groups
Plant	stmim10124	Frame-shift	It is involved in the biological process described with regulation of
Plant	stmim01776	Frame-shift	Unknown
Plant	stmim09491	Premature-stop	BTB POZ domain-containing protein
Plant	stmim11652	Frame-shift	Myeloid differentiation primary response protein
Plant	stmim26137	Both	ABC transporter
Plant	stmim23881	Both	Heat shock 70 kDa protein cognate
Plant	stmim21758	Frame-shift	Immunoglobulin domain
Plant	stmim08050	Premature-stop	Transporter activity. It is involved in the biological process described with transmembrane transport
Plant	stmim02205	Both	Conserved hypothetical protein
Plant	stmim07034	Frame-shift	Mechanistic target of rapamycin (serine threonine kinase)
Plant	stmim26371	Both	cysteine-type peptidase activity
Plant	stmim11832	Both	Unknown
Plant	stmim19421	Premature-stop	Unknown
Plant	stmim05116	Frame-shift	MULE transposase domain
Plant	stmim00189	Both	K02A2.6-like
Plant	stmim26946	Both	Cytochrome c oxidase is the component of the respiratory chain that catalyzes the reduction of oxygen to water. Subunits 1- 3 form the functional core of the enzyme complex. CO I is the catalytic subunit of the enzyme. Electrons originating in cytochrome c are transferred via the copper A center of subunit 2 and heme A of subunit 1 to the bimetallic center formed by heme A3 and copper B
Plant	stmim26694	Frame-shift	Unknown
Plant	stmim15551	Frame-shift	Abscisic acid G-protein coupled receptor
Plant	stmim15144	Both	transposition, RNA-mediated
Plant	stmim06794	Both	Unknown
Plant	stmim24099	Premature-stop	Unknown
Plant	stmim07808	Premature-stop	K02A2.6-like
Plant	stmim22139	Frame-shift	actin filament binding. It is involved in the biological process described with cell-matrix adhesion
Plant	stmim01067	Frame-shift	Transposase (partial DDE domain)
Plant	stmim26883	Frame-shift	K02A2.6-like
Plant	stmim17581	Frame-shift	Belongs to the DHHC palmitoyltransferase family
Plant	stmim04752	Both	Structural maintenance of chromosomes
Plant	stmim03851	Frame-shift	Transcription elongation regulator
Plant	stmim24688	Frame-shift	phenylalanyl-tRNA aminoacylation
Plant	stmim07361	Premature-stop	Transposase (partial DDE domain)
Plant	stmim15823	Frame-shift	Integrase core domain
Plant	stmim00334	Both	Pfam:UBN2
Plant	stmim17188	Frame-shift	Ion channel regulatory protein UNC-93
Plant	stmim25128	Premature-stop	DNA binding
Plant	stmim18059	Frame-shift	Unknown
Plant	stmim26132	Frame-shift	Cytochrome P-450
Plant	stmim24162	Frame-shift	Belongs to the GMC oxidoreductase family
Plant	stmim11198	Frame-shift	It is involved in the biological process described with cell-matrix adhesion
Plant	stmim22517	Frame-shift	nucleic acid binding
Plant	stmim03842	Premature-stop	chromatin binding
Plant	stmim14805	Frame-shift	It is involved in the biological process described with chromatin remodeling
Plant	stmim21475	Frame-shift	Inhibitor of growth proteins N-terminal histone-binding
Plant	stmim06735	Both	RNA polymerase II regulatory region DNA binding
Plant	stmim17945	Frame-shift	oxidation-reduction process
Plant	stmim17465	Both	ISXO2-like transposase domain
Plant	stmim01622	Frame-shift	import receptor
Plant	stmim00495	Frame-shift	mitochondrial large ribosomal subunit assembly
Plant	stmim17590	Premature-stop	Golgi organization
Plant	stmim14697	Frame-shift	Belongs to the type-B carboxylesterase lipase family
Plant	stmim03174	Frame-shift	K02A2.6-like
Plant	stmim08364	Both	Belongs to the argonaute family
Plant	stmim08726	Premature-stop	Unknown
Plant	stmim00016	Frame-shift	Belongs to the peptidase C1 family
Predation	stmim06538	Frame-shift	Putative peptidase (DUF1758)
Predation	stmim14909	Both	Tigger transposable element derived 6
Predation	stmim08726	Premature-stop	Unknown
Predation	stmim04853	Frame-shift	Zinc ion binding
Predation	stmim00735	Frame-shift	Endonuclease-reverse transcriptase
Predation	stmim11688	Premature-stop	Unknown
Predation	stmim00334	Both	Pfam:UBN2
Predation	stmim11832	Both	Unknown
Predation	stmim19124	Premature-stop	It is involved in the biological process described with transmembrane transport
Predation	stmim01798	Frame-shift	Zinc ion binding
Predation	stmim02843	Both	Encoded by
Predation	stmim13739	Both	retrotransposable element Tf2 155 kDa protein type 1-like
Predation	stmim10480	Frame-shift	snRNP Sm proteins
Predation	stmim24551	Frame-shift	Belongs to the protein-tyrosine phosphatase family. Non-receptor class myotubularin subfamily
Predation	stmim14975	Both	K02A2.6-like
Predation	stmim26688	Premature-stop	Reverse transcriptase (RNA-dependent DNA polymerase)
Predation	stmim09004	Frame-shift	establishment of RNA localization to telomere
Predation	stmim18991	Both	Unknown
Predation	stmim25941	Frame-shift	protein kinase C activity. It is involved in the biological process described with
Predation	stmim23637	Premature-stop	Component of the ubiquinol-cytochrome c reductase complex (complex III or cytochrome b-c1 complex) that is part of the mitochondrial respiratory chain. The b-c1 complex mediates electron transfer from ubiquinol to cytochrome c. Contributes to the generation of a proton gradient across the mitochondrial membrane that is then used for ATP synthesis
Predation	stmim24873	Frame-shift	It is involved in the biological process described with protein phosphorylation
Predation	stmim06794	Both	Unknown
Predation	stmim22418	Frame-shift	Zinc ion binding
Predation	stmim12118	Frame-shift	K02A2.6-like
Predation	stmim10122	Both	pogo transposable element with KRAB domain
Predation	stmim10061	Premature-stop	serine-type endopeptidase activity. It is involved in the biological process described with proteolysis
Predation	stmim26883	Frame-shift	K02A2.6-like
Predation	stmim04940	Frame-shift	Ca2 -binding protein (EF-Hand superfamily
Predation	stmim00189	Both	K02A2.6-like
Predation	stmim07323	Frame-shift	Poly ADP-ribose
Predation	stmim20949	Frame-shift	retrotransposable element Tf2 155 kDa protein type 1-like
Predation	stmim09372	Frame-shift	binding. It is involved in the biological process described with metal ion transport
Predation	stmim18954	Premature-stop	DDE superfamily endonuclease
Predation	stmim19269	Frame-shift	Solute carrier organic anion transporter family, member
Predation	stmim09839	Frame-shift	Endonuclease-reverse transcriptase
Predation	stmim26137	Both	ABC transporter
Predation	stmim26946	Both	Cytochrome c oxidase is the component of the respiratory chain that catalyzes the reduction of oxygen to water. Subunits 1- 3 form the functional core of the enzyme complex. CO I is the catalytic subunit of the enzyme. Electrons originating in cytochrome c are transferred via the copper A center of subunit 2 and heme A of subunit 1 to the bimetallic center formed by heme A3 and copper B
Predation	stmim04129	Frame-shift	glucose transmembrane transporter activity
Predation	stmim07371	Premature-stop	Unknown
Predation	stmim15997	Frame-shift	Integrase core domain
Predation	stmim23609	Frame-shift	Belongs to the TRAFAC class myosin-kinesin ATPase superfamily. Kinesin family
Predation	stmim04298	Both	K02A2.6-like
Predation	stmim13667	Frame-shift	transferase activity, transferring acyl groups other than amino-acyl groups
Predation	stmim01055	Both	K02A2.6-like
Predation	stmim15144	Both	transposition, RNA-mediated
Predation	stmim05578	Both	Ribonuclease H protein
Predation	stmim13761	Frame-shift	K02A2.6-like
Predation	stmim13736	Frame-shift	Domain found in Dishevelled, Egl-10, and Pleckstrin (DEP)
Predation	stmim01373	Premature-stop	Transposase (partial DDE domain)
Predation	stmim00148	Both	It is involved in the biological process described with protein phosphorylation
Predation	stmim07261	Frame-shift	Striatin family
Predation	stmim03198	Both	FCH domain only protein
Predation	stmim18059	Frame-shift	Unknown
Predation	stmim04103	Both	Mariner transposase
Predation	stmim06956	Frame-shift	Phosphotyrosine interaction domain (PTB/PID)
Predation	stmim18037	Both	proton channel activity
Predation	stmim05655	Both	Putative peptidase (DUF1758)
Predation	stmim05398	Frame-shift	It is involved in the biological process described with exocytosis
Predation	stmim01776	Frame-shift	Unknown
Predation	stmim18315	Both	transposition, RNA-mediated
Predation	stmim11414	Premature-stop	retrotransposable element Tf2 155 kDa protein type 1-like
Predation	stmim05691	Frame-shift	Immunoglobulin
Predation	stmim03419	Frame-shift	Integrase core domain
Predation	stmim04700	Premature-stop	Putative DNA-binding domain in centromere protein B, mouse jerky and transposases.
Predation	stmim12055	Frame-shift	Metal ion binding

## Sheet: Fig. 2b
Classification of pseudogenes
	others	Transport and catabolism	Signal transduction	Carbohydrate metabolism	Lipid metabolism	Folding, sorting, and degradation	Amino acid metabolism	Translation	Transcription	Replication and repair	Glycan biosynthesis and metabolism	Nucleotide metabolism	Metabolism of cofactors and vitamins
D. gallinae	53	65	44	55	28	46	33	35	26	10	10	13	7
I. scapularis	27	18	15	10	11	10	8	18	5	19	8	3	3
L. deliense	58	48	50	32	26	27	23	14	14	18	11	10	12
D. tinctorium	53	21	39	33	13	13	18	15	12	4	4	8	8
M. occidentalis	44	35	28	35	18	21	15	13	15	10	4	6	3
D. farinae	75	72	88	78	51	57	43	59	22	20	22	17	19
P. ovisi	7	12	10	2	15	7	4	4	2	5	2	4	2
S. scabiei	16	20	27	10	10	9	6	12	1	6	11	6	2
B. yothersi	21	15	12	10	11	3	15	4	4	4	3	4	1
T. urticae	33	37	24	11	12	14	14	11	12	13	10	2	2
T. mercedesae	29	20	16	19	11	5	18	5	4	2	8	0	3
V. destructor	18	17	8	23	11	7	7	5	4	0	2	0	0
V. jacobsoni	25	18	11	39	16	13	17	15	3	4	2	7	4

## Sheet: Fig. 2c and Fig. 6a
KEGG enrichment of PSGs
Group	Term	Database	ID	Input number	Background number	GeneRatio	P-Value	Corrected P-Value
Plant	Metabolic pathways_p	KEGG PATHWAY	dme01100	70	1111	0.0630063	1.15019e-22	3.42406e-20
Plant	Protein processing in endoplasmic reticulum	KEGG PATHWAY	dme04141	13	133	0.0977444	5.71431e-07	2.28806e-05
Plant	N-Glycan biosynthesis	KEGG PATHWAY	dme00510	7	38	0.184211	6.23781e-06	0.00017016
Plant	Inositol phosphate metabolism	KEGG PATHWAY	dme00562	6	47	0.12766	0.000182669	0.00282972
Plant	Glutathione metabolism	KEGG PATHWAY	dme00480	7	78	0.0897436	0.00039626	0.00510958
Plant	Carbon metabolism	KEGG PATHWAY	dme01200	8	123	0.0650407	0.00114679	0.0116155
Plant	ECM-receptor interaction	KEGG PATHWAY	dme04512	3	12	0.25	0.00154779	0.0144383
Plant	Fatty acid metabolism	KEGG PATHWAY	dme01212	4	53	0.0754717	0.0125599	0.0627866
Plant	DNA replication	KEGG PATHWAY	dme03030	4	35	0.114286	0.00326178	0.0249535
Plant	Cysteine and methionine metabolism	KEGG PATHWAY	dme00270	4	36	0.111111	0.00357979	0.0269943
Plant	Nucleotide excision repair	KEGG PATHWAY	dme03420	4	39	0.102564	0.00465866	0.0327493
Plant	Aminoacyl-tRNA biosynthesis	KEGG PATHWAY	dme00970	5	64	0.078125	0.00470932	0.0330376
Plant	Biosynthesis of amino acids	KEGG PATHWAY	dme01230	5	66	0.0757576	0.00531866	0.0358787
Plant	Porphyrin and chlorophyll metabolism	KEGG PATHWAY	dme00860	4	45	0.0888889	0.0074298	0.0447077
Plant	Ubiquinone and other terpenoid-quinone biosynthesis	KEGG PATHWAY	dme00130	2	9	0.222222	0.0124826	0.0624769
Plant	Dorso-ventral axis formation	KEGG PATHWAY	dme04320	3	28	0.107143	0.0126946	0.063031
Plant	Alanine, aspartate and glutamate metabolism	KEGG PATHWAY	dme00250	3	30	0.1	0.0150569	0.0702278
Plant	Valine, leucine and isoleucine degradation	KEGG PATHWAY	dme00280	3	33	0.0909091	0.0190348	0.0816613
Plant	One carbon pool by folate	KEGG PATHWAY	dme00670	2	12	0.166667	0.0200192	0.084248
Plant	Autophagy - animal	KEGG PATHWAY	dme04140	5	95	0.0526316	0.0213148	0.0882359
Plant	Fatty acid biosynthesis	KEGG PATHWAY	dme00061	2	13	0.153846	0.022861	0.0914305
Plant	FoxO signaling pathway	KEGG PATHWAY	dme04068	4	65	0.0615385	0.023754	0.0942863
Plant	Purine metabolism	KEGG PATHWAY	dme00230	5	101	0.049505	0.0266104	0.101223
Plant	Pyrimidine metabolism	KEGG PATHWAY	dme00240	3	40	0.075	0.0303617	0.110578
Plant	Folate biosynthesis	KEGG PATHWAY	dme00790	3	40	0.075	0.0303617	0.110578
Plant	Oxidative phosphorylation	KEGG PATHWAY	dme00190	6	144	0.0416667	0.0322048	0.114631
Plant	Butanoate metabolism	KEGG PATHWAY	dme00650	2	16	0.125	0.0322948	0.114631
Plant	Fatty acid elongation	KEGG PATHWAY	dme00062	2	16	0.125	0.0322948	0.114631
Plant	Amino sugar and nucleotide sugar metabolism_p	KEGG PATHWAY	dme00520	3	47	0.0638298	0.0445214	0.144131
Blood	Metabolic pathways_b	KEGG PATHWAY	dme01100	11	1111	0.00990099	0.00656661	0.0483531
Blood	Endocytosis	KEGG PATHWAY	dme04144	3	122	0.0245902	0.0154296	0.0848728
Blood	Inositol phosphate metabolism	KEGG PATHWAY	dme00562	2	47	0.0425532	0.0178198	0.093206
Blood	RNA degradation	KEGG PATHWAY	dme03018	2	58	0.0344828	0.0260449	0.110035
Blood	Phosphatidylinositol signaling system_b	KEGG PATHWAY	dme04070	2	63	0.031746	0.0302019	0.113922
Predation	Glycolysis / Gluconeogenesis_pre	KEGG PATHWAY	dme00010	3	55	0.0545455	0.000839409	0.0130664
Predation	Pyruvate metabolism	KEGG PATHWAY	dme00620	2	46	0.0434783	0.0102789	0.0591903
Predation	Drug metabolism - cytochrome P450	KEGG PATHWAY	dme00982	2	68	0.0294118	0.0210462	0.0846907
Predation	Histidine metabolism	KEGG PATHWAY	dme00340	1	8	0.125	0.0283795	0.0914607
Predation	Phenylalanine metabolism	KEGG PATHWAY	dme00360	1	8	0.125	0.0283795	0.0914607
Predation	Peroxisome	KEGG PATHWAY	dme04146	2	91	0.021978	0.035591	0.0990446
Predation	Autophagy - animal	KEGG PATHWAY	dme04140	2	95	0.0210526	0.0384253	0.102893
Predation	Ribosome	KEGG PATHWAY	dme03010	3	240	0.0125	0.0425427	0.107737
Predation	DNA replication	KEGG PATHWAY	dme03030	1	35	0.0285714	0.108857	0.171248
Predation	Carbon metabolism	KEGG PATHWAY	dme01200	2	123	0.0162602	0.0604693	0.125237
Predation	Notch signaling pathway	KEGG PATHWAY	dme04330	1	22	0.0454545	0.0709608	0.134168
Predation	SNARE interactions in vesicular transport	KEGG PATHWAY	dme04130	1	21	0.047619	0.067981	0.131899
Predation	Tyrosine metabolism	KEGG PATHWAY	dme00350	1	22	0.0454545	0.0709608	0.134168
Predation	ABC transporters	KEGG PATHWAY	dme02010	1	22	0.0454545	0.0709608	0.134168
Predation	Apoptosis - multiple species	KEGG PATHWAY	dme04215	1	23	0.0434783	0.0739312	0.137197
Predation	beta-Alanine metabolism	KEGG PATHWAY	dme00410	1	26	0.0384615	0.0827867	0.14585
Predation	Cysteine and methionine metabolism	KEGG PATHWAY	dme00270	1	36	0.0277778	0.111708	0.173492
Predation	N-Glycan biosynthesis	KEGG PATHWAY	dme00510	1	38	0.0263158	0.117384	0.178405
Predation	Phototransduction - fly	KEGG PATHWAY	dme04745	1	38	0.0263158	0.117384	0.178405
Predation	Basal transcription factors	KEGG PATHWAY	dme03022	1	40	0.025	0.123025	0.182821
Predation	Citrate cycle (TCA cycle)_pre	KEGG PATHWAY	dme00020	1	43	0.0232558	0.131419	0.190479
Fat	Oxidative phosphorylation_f	KEGG PATHWAY	dme00190	8	144	0.0555556	3.26e-06	0.000145494
Fat	Metabolic pathways	KEGG PATHWAY	dme01100	19	1111	0.0171017	3e-05	0.00109061
Fat	Pyruvate metabolism	KEGG PATHWAY	dme00620	3	46	0.0652174	0.00302518	0.035016
Fat	Arachidonic acid metabolism	KEGG PATHWAY	dme00590	2	17	0.117647	0.0357241	0.123537
Fat	Citrate cycle (TCA cycle)	KEGG PATHWAY	dme00020	2	43	0.0465116	0.0289967	0.131441
Fat	Carbon metabolism	KEGG PATHWAY	dme01200	3	123	0.0243902	0.0386314	0.143797
Fat	Synthesis and degradation of ketone bodies	KEGG PATHWAY	dme00072	1	7	0.142857	0.0462882	0.15273
Fat	Protein processing in endoplasmic reticulum_f	KEGG PATHWAY	dme04141	3	133	0.0225564	0.0466801	0.153672
*KEGG, Kyoto encyclopedia of genes and genomes

## Sheet: Fig. 2d
Positively selected genes
Positively selected group	ID	Annotated in four dietary groups (cross-sectional analysis)	Number of PSG sites	Number of PSG sites (BEB >95%)	P.value	Q.value	Gene function
Fat	OG0000158	YES	34	9	0.00048515	0.00192558	amide hydrolase
Fat	OG0000192	YES	31	2	0.00027735	0.001112	Defective proboscis extension response
Fat	OG0000196	NO	12	4	0.007175	0.0251149	Uknown
Fat	OG0000197	NO	3	3	0.0008645	0.00336866	Uknown
Fat	OG0000284	YES	11	2	0.022345	0.0696566	7 transmembrane receptor (Secretin family)
Fat	OG0000288	YES	6	3	0.00729	0.0254827	Caspase 6, apoptosis-related cysteine peptidase
Fat	OG0000320	YES	8	3	0.001559	0.00592628	Destroys radicals which are normally produced within the cells and which are toxic to biological systems
Fat	OG0000557	YES	24	12	0.001232	0.00475015	proline rich protein
Fat	OG0000558	YES	10	4	0.000862	0.00336403	DNA binding. It is involved in the biological process described with
Fat	OG0000644	NO	3	2	0.030025	0.0895164	G-protein coupled receptor activity. It is involved in the biological process described with G-protein coupled receptor signaling pathway
Fat	OG0000718	YES	28	6	9.21e-06	3.89356e-05	negative regulation of endoplasmic reticulum stress-induced intrinsic apoptotic signaling pathway
Fat	OG0000752	YES	0	0	0.009085	0.0311833	Serine-type peptidase activity. It is involved in the biological process described with proteolysis
Fat	OG0000818	YES	2	1	0.018735	0.0594144	acetyltransferase component of pyruvate dehydrogenase
Fat	OG0000938	NO	121	79	0.025765	0.0788323	It is involved in the biological process described with
Fat	OG0000981	YES	10	5	0.0206	0.0647681	Belongs to the STXBP unc-18 SEC1 family
Fat	OG0001167	NO	3	3	0.014615	0.0478275	Belongs to the TRAFAC class myosin-kinesin ATPase superfamily. Kinesin family
Fat	OG0001171	NO	1	1	0.020795	0.0653412	ATP-dependent microtubule severing protein. Microtubule severing may promote reorganization of cellular microtubule arrays and the release of microtubules from the microtubule organizing center following nucleation
Fat	OG0001182	NO	9	3	0.01614	0.0522512	xenon atom binding
Fat	OG0001206	YES	5	4	0.00979	0.0333354	serine-type endopeptidase activity. It is involved in the biological process described with proteolysis
Fat	OG0001353	NO	5	3	0.02872	0.0863283	Acylphosphatase
Fat	OG0001445	YES	211	53	0.0007655	0.00299884	intracellular protein transport
Fat	OG0001458	NO	6	2	0.005785	0.020459	Nucleoside transmembrane transporter activity. It is involved in the biological process described with
Fat	OG0001555	YES	12	6	3.183e-09	1.36589e-08	MRG
Fat	OG0001745	NO	6	2	0.006655	0.0233585	NADH-ubiquinone reductase complex 1 MLRQ subunit
Fat	OG0001894	YES	3	1	0.01336	0.0441716	poly(ADP-ribose) glycohydrolase activity
Fat	OG0001956	NO	23	3	0.001285	0.00494706	receptor activity. It is involved in the biological process described with multicellular organismal development
Fat	OG0002046	YES	6	4	0.001927	0.00727127	Belongs to the spectrin family
Fat	OG0002112	NO	2	2	0.010765	0.0363177	Carrier of the growing fatty acid chain in fatty acid biosynthesis
Fat	OG0002161	NO	21	18	0.02715	0.0824794	Nuclear distribution protein nudE homolog 1
Fat	OG0002273	YES	4	2	0.013435	0.0443909	DnaJ homolog subfamily B member
Fat	OG0002361	YES	35	3	0.0039075	0.014191	Histone deacetylase domain
Fat	OG0002365	NO	2	2	0.0015385	0.00586575	Oxidoreductase activity. It is involved in the biological process described with oxidation-reduction process
Fat	OG0002367	YES	4	2	0.0024325	0.00904558	E3 UFM1-protein ligase that mediates ufmylation of target proteins
Fat	OG0002385	YES	32	1	4.826e-08	2.06403e-07	RNA recognition motif
Fat	OG0002424	YES	28	1	0.014235	0.0466733	peptidyl-tyrosine sulfation
Fat	OG0002445	YES	10	5	0.0038625	0.0140375	unfolded protein binding. It is involved in the biological process described with
Fat	OG0002463	NO	3	1	0.0077	0.0267881	Topoisomerase (DNA) II binding protein 1
Fat	OG0002481	NO	45	17	0.000964	0.00375068	RNA binding
Fat	OG0002665	YES	31	2	0.0159	0.0515719	Has a role in the perception of gravity
Fat	OG0002750	YES	6	2	0.0031565	0.0116032	protein serine threonine kinase activity. It is involved in the biological process described with protein phosphorylation
Fat	OG0002850	NO	7	3	0.017035	0.054734	electron carrier activity. It is involved in the biological process described with cell redox homeostasis
Fat	OG0002925	YES	18	4	0.000917	0.00357052	Hr1 repeat
Fat	OG0003026	YES	7	2	0.00035885	0.00143428	ESSS subunit of NADH:ubiquinone oxidoreductase (complex I)
Fat	OG0003091	NO	2	2	0.004556	0.0163608	malate dehydrogenase (NADP+) activity
Fat	OG0003093	YES	6	3	0.017885	0.0571073	Uknown
Fat	OG0003174	YES	3	2	0.00030505	0.00122115	Belongs to the eukaryotic ribosomal protein eL19 family
Fat	OG0003240	NO	2	2	0.0001417	0.000578994	CT11-RanBPM
Fat	OG0003272	NO	5	2	0.014885	0.048618	Protein tyrosine phosphatase activity. It is involved in the biological process described with mitotic M phase
Fat	OG0003290	NO	6	2	0.0031315	0.0115196	Tetraspanin family
Fat	OG0003300	NO	4	2	0.0004155	0.00165169	2 iron, 2 sulfur cluster binding
Fat	OG0003328	NO	23	5	0.0001343	0.000549633	Belongs to the short-chain dehydrogenases reductases (SDR) family
Fat	OG0003387	YES	3	1	0.01795	0.0572792	Insulinase (Peptidase family M16)
Fat	OG0003460	NO	1	1	0.006435	0.0226328	Belongs to the sorting nexin family
Fat	OG0003611	NO	13	9	0.0013235	0.00508002	CD80-like C2-set immunoglobulin domain
Fat	OG0003673	NO	2	2	0.0001872	0.000759463	RNA polymerase II C-terminal domain phosphoserine binding
Fat	OG0003694	YES	9	3	0.01064	0.0359433	Belongs to the TRAFAC class dynamin-like GTPase superfamily. Dynamin Fzo YdjA family
Fat	OG0003912	YES	7	2	0.0058	0.0204837	component of the ubiquinol-cytochrome c reductase complex (complex III or cytochrome b-c1 complex), which is part of the mitochondrial respiratory chain
Fat	OG0003918	YES	4	3	0.0040645	0.0147091	bromo domain
Fat	OG0003946	YES	4	2	0.0021435	0.00803499	Mannosyl-oligosaccharide glucosidase activity. It is involved in the biological process described with oligosaccharide metabolic process
Fat	OG0003952	NO	2	2	0.011455	0.0382929	It is involved in the biological process described with ribosome biogenesis
Fat	OG0003965	NO	2	2	0.021965	0.0687227	Uknown
Fat	OG0003976	YES	7	6	0.018495	0.0587987	It is involved in the biological process described with RNA splicing
Fat	OG0003993	YES	5	2	0.0001187	0.000487345	RNA binding
Fat	OG0003999	YES	3	1	0.02835	0.0854165	It is involved in the biological process described with intracellular transport
Fat	OG0004016	YES	3	1	0.00040715	0.00162101	DNA replication initiation
Fat	OG0004020	YES	2	1	0.005315	0.0189011	60S ribosomal protein L36-like
Fat	OG0004032	YES	5	3	0.001154	0.00446283	Zinc finger protein
Fat	OG0004068	YES	8	3	0.002127	0.00798481	methyltransferase-like protein 15 homolog
Fat	OG0004126	YES	11	1	0.00704	0.024693	Uknown
Fat	OG0004131	YES	3	1	0.011245	0.0376891	Catalyzes the prenylation of para-hydroxybenzoate (PHB) with an all-trans polyprenyl group. Mediates the second step in the final reaction sequence of coenzyme Q (CoQ) biosynthesis, which is the condensation of the polyisoprenoid side chain with PHB, generating the first membrane-bound Q intermediate
Fat	OG0004144	YES	3	1	0.00579	0.0204625	Component of the Mediator complex, a coactivator involved in the regulated transcription of nearly all RNA polymerase II-dependent genes. Mediator functions as a bridge to convey information from gene-specific regulatory proteins to the basal RNA polymerase II transcription machinery. Mediator is recruited to promoters by direct interactions with regulatory proteins and serves as a scaffold for t…
Fat	OG0004191	YES	15	8	2.0675e-05	8.66896e-05	Belongs to the universal ribosomal protein uL24 family
Fat	OG0004194	YES	3	1	0.03035	0.0901708	Complex I intermediate-associated protein 30
Fat	OG0004196	YES	6	5	0.0021545	0.00806444	Belongs to the mitochondrial carrier (TC 2.A.29) family
Fat	OG0004201	NO	2	2	5.01e-05	0.000208195	Methylmalonate-semialdehyde dehydrogenase (acylating) activity. It is involved in the biological process described with oxidation-reduction process
Fat	OG0004227	YES	15	5	0.010045	0.0341583	Magnesium ion binding
Fat	OG0004232	NO	2	2	0.004537	0.0163039	Mitochondrial degradasome RNA helicase subunit C terminal
Fat	OG0004277	NO	5	2	0.00943	0.0322165	Cytochrome oxidase c subunit VIb
Fat	OG0004324	NO	2	1	0.032125	0.0950589	Tetratricopeptide repeat
Fat	OG0004329	NO	30	1	3.5905e-05	0.000149936	Guanyl-nucleotide exchange factor activity. It is involved in the biological process described with small GTPase mediated signal transduction
Fat	OG0004335	NO	4	2	0.0029925	0.011032	NADH dehydrogenase ubiquinone 1 alpha subcomplex
Fat	OG0004481	NO	3	3	0.00728	0.0254651	Uknown
Fat	OG0004593	YES	22	8	0.01057	0.0357775	Protein phosphatase 1E (PP2C domain containing)
Fat	OG0004708	NO	28	1	0.01115	0.0374196	Protein geranylgeranyltransferase type I, beta subunit
Fat	OG0004725	NO	20	9	4.3465e-08	1.86051e-07	Phytanoyl-CoA dioxygenase (PhyH)
Fat	OG0004734	NO	3	2	0.01332	0.0440677	Enoyl-CoA hydratase/isomerase
Fat	OG0004803	NO	40	16	0.00022665	0.000914446	Lysophosphatidylcholine acyltransferase
Fat	OG0004824	NO	2	1	0.004898	0.0174909	Staufen C-terminal domain
Fat	OG0004887	NO	6	1	0.0005145	0.00203891	It is involved in the biological process described with RNA processing
Fat	OG0004927	NO	30	1	0.0143	0.0468565	Regulator of chromosome condensation (RCC1) repeat
Fat	OG0004931	NO	10	1	0.02609	0.0797315	Transport and Golgi organisation 2
Fat	OG0005002	YES	3	2	0.027545	0.0833338	Tubulin-specific chaperone c
Fat	OG0005117	YES	6	2	0.01096	0.0368785	tRNA pseudouridine synthase
Fat	OG0005188	NO	1	1	0.00036005	0.00143796	Ornithine decarboxylase antizyme
Fat	OG0005210	NO	6	0	0.009865	0.0335685	Uncharacterized conserved protein (DUF2152)
Fat	OG0005331	NO	2	2	0.017095	0.054858	ubiquinol-cytochrome-c reductase activity
Fat	OG0005433	YES	3	2	0.000627	0.00246947	Rab GTPase activator activity. It is involved in the biological process described with regulation of Rab GTPase activity
Fat	OG0005478	YES	29	1	0.009765	0.0332724	Ion channel
Fat	OG0005500	YES	4	2	0.000214	0.000864769	Golgi disassembly
Fat	OG0005567	NO	3	1	0.023685	0.0732108	LETM1-like protein
Fat	OG0005595	NO	12	4	0.01063	0.0359332	B-cell receptor-associated protein 31-like
Fat	OG0005859	YES	14	4	0.03164	0.0937319	Uknown
Fat	OG0005953	NO	8	5	0.0010165	0.00394596	Uknown
Fat	OG0005962	NO	10	2	0.000215	0.000868126	chromatin binding
Fat	OG0005972	NO	4	0	0.01521	0.0494904	It is involved in the biological process described with ubiquitin-dependent protein catabolic process
Fat	OG0006030	NO	0	0	0.0013625	0.0052258	Putative lipopolysaccharide-modifying enzyme.
Fat	OG0006252	YES	7	3	0.0006705	0.00263675	Uknown
Fat	OG0006442	NO	3	1	0.0003741	0.00149059	Phosphatidylinositol binding. It is involved in the biological process described with termination of G-protein coupled receptor signaling pathway
Fat	OG0006716	NO	3	1	0.00774	0.026909	Glycine cleavage H-protein
Fat	OG0006849	NO	6	2	0.0003694	0.00147415	chromosome attachment to the nuclear envelope
Plant	OG0000058	YES	11	2	0.023165	0.0598439	Domain in homologues of a S. cerevisiae phosphatidylinositol transfer protein (Sec14p)
Plant	OG0000063	YES	59	8	0.00017895	0.000702646	Sulfotransferase family cytosolic 1B member 1-like
Plant	OG0000085	YES	29	7	0.00558	0.0174584	It is involved in the biological process described with
Plant	OG0000099	YES	12	4	0.00999	0.0289919	Cuticle protein
Plant	OG0000135	YES	11	4	0.003144	0.0103482	ERAP1-like C-terminal domain
Plant	OG0000136	YES	11	5	0.014855	0.0410876	Ligand for members of the frizzled family of seven transmembrane receptors
Plant	OG0000186	NO	7	1	0.00685	0.0208591	Cysteine-rich venom protein
Plant	OG0000193	YES	21	2	0.00525	0.0164963	Solute carrier family 2, facilitated glucose transporter member 8
Plant	OG0000216	YES	18	6	1.2605e-07	5.77645e-07	cellular detoxification of nitrogen compound
Plant	OG0000242	YES	4	1	0.02196	0.0574252	Belongs to the glycosyl hydrolase 31 family
Plant	OG0000328	YES	33	1	0.02549	0.0649989	Major intrinsic protein
Plant	OG0000342	YES	4	3	0.012495	0.0353611	TELO2 interacting protein 2
Plant	OG0000475	YES	36	9	0.00716	0.0217129	Belongs to the DEAD box helicase family
Plant	OG0000604	YES	8	1	0.023355	0.060274	Belongs to the semaphorin family
Plant	OG0000605	YES	10	4	0.028605	0.0713455	alkaline phosphatase activity
Plant	OG0000610	YES	7	5	6.29e-05	0.000257835	tRNA (Guanine-1)-methyltransferase
Plant	OG0000628	YES	8	5	0.003037	0.0100476	Catalyzes the attachment of alanine to tRNA(Ala) in a two-step reaction alanine is first activated by ATP to form Ala- AMP and then transferred to the acceptor end of tRNA(Ala). Also edits incorrectly charged tRNA(Ala) via its editing domain
Plant	OG0000634	YES	17	13	0.038515	0.0912684	Voltage-gated potassium channel activity. It is involved in the biological process described with
Plant	OG0000655	YES	3	2	0.03184	0.0780103	Phosphatidylethanolamine-binding protein
Plant	OG0000656	YES	14	5	0.00011365	0.00045638	Oxidoreductase activity. It is involved in the biological process described with oxidation-reduction process
Plant	OG0000706	YES	10	6	0.0010115	0.0036528	ARF GTPase activator activity. It is involved in the biological process described with regulation of ARF GTPase activity
Plant	OG0000709	YES	19	3	0.0010645	0.00382802	Transcription factor E2F4
Plant	OG0000779	YES	8	2	0.004274	0.0136725	GTPase activity
Plant	OG0000821	YES	9	5	0.000113	0.000454125	Hedgehog receptor activity
Plant	OG0000875	YES	7	3	0.0036165	0.0117599	DnaJ central domain
Plant	OG0000878	YES	8	5	0.018955	0.050944	RNA binding
Plant	OG0000904	YES	70	3	0.00667	0.0203836	Beta-1,3-galactosyltransferase
Plant	OG0000909	YES	9	3	0.00015335	0.000607242	3-oxo-lignoceroyl-CoA reductase activity
Plant	OG0000930	YES	6	1	0.034605	0.083508	ADP biosynthetic process
Plant	OG0000932	YES	22	5	9.565e-06	4.11488e-05	Belongs to the class I-like SAM-binding methyltransferase superfamily. Protein arginine N- methyltransferase family
Plant	OG0000937	YES	40	7	3.8125e-07	1.7332e-06	Leucine rich repeat C-terminal domain
Plant	OG0000958	YES	28	12	0.00755	0.0227342	Integrin beta
Plant	OG0000967	YES	7	4	0.0040235	0.0129357	Leucine rich repeat N-terminal domain
Plant	OG0001091	YES	25	16	0.0012695	0.00450831	carboxy-lyase activity. It is involved in the biological process described with carboxylic acid metabolic process
Plant	OG0001098	YES	10	1	0.032575	0.0793938	Alpha/beta hydrolase family
Plant	OG0001141	YES	32	8	0.018335	0.049642	It is involved in the biological process described with protein phosphorylation
Plant	OG0001149	YES	12	1	0.010065	0.0291766	ornithine decarboxylase activity
Plant	OG0001157	YES	7	4	0.000699	0.00258807	lithium ion binding
Plant	OG0001167	YES	5	3	0.009075	0.0267606	Belongs to the TRAFAC class myosin-kinesin ATPase superfamily. Kinesin family
Plant	OG0001170	YES	7	4	2.358e-06	1.03882e-05	sequence-specific DNA binding. It is involved in the biological process described with regulation of transcription, DNA-templated
Plant	OG0001211	YES	8	1	0.02099	0.055255	Ectonucleoside triphosphate diphosphohydrolase
Plant	OG0001220	YES	14	10	0.032545	0.0793584	protein modification by small protein conjugation
Plant	OG0001231	YES	24	6	0.00603	0.0186164	It is involved in the biological process described with intracellular signal transduction
Plant	OG0001242	YES	2	1	0.02042	0.0540598	LEM3 (ligand-effect modulator 3) family / CDC50 family
Plant	OG0001246	YES	30	11	0.019535	0.0521204	metalloexopeptidase activity. It is involved in the biological process described with proteolysis
Plant	OG0001251	YES	3	2	0.00173	0.00599017	Collagen triple helix repeat (20 copies)
Plant	OG0001305	YES	7	5	0.001235	0.00439797	domain-containing protein
Plant	OG0001385	YES	9	4	0.0007065	0.00261018	flavin adenine dinucleotide binding. It is involved in the biological process described with oxidation-reduction process
Plant	OG0001410	YES	13	3	0.0037845	0.012221	Acetylglucosaminyltransferase activity. It is involved in the biological process described with protein glycosylation
Plant	OG0001425	YES	3	2	0.003706	0.0120053	Cysteine-type peptidase activity. It is involved in the biological process described with proteolysis
Plant	OG0001436	NO	1	1	0.01246	0.0352815	Transducer of ERBB2
Plant	OG0001445	YES	17	7	0.003055	0.0100941	intracellular protein transport
Plant	OG0001446	YES	17	11	0.002443	0.00820413	ADP-ribosylglycohydrolase
Plant	OG0001450	YES	5	4	0.0006045	0.00226434	Phosphotyrosine interaction domain (PTB/PID)
Plant	OG0001487	YES	22	13	0.0001434	0.000570485	negative regulation of protein localization to nucleolus
Plant	OG0001497	YES	3	2	0.004837	0.0152829	protein binding, bridging. It is involved in the biological process described with actin filament organization
Plant	OG0001507	YES	10	2	0.00828	0.024686	Filamin-type immunoglobulin domains
Plant	OG0001516	YES	7	4	0.0017995	0.00621822	Aminotransferase class I and II
Plant	OG0001540	YES	49	9	0.00021875	0.000854341	Structural maintenance of chromosomes protein
Plant	OG0001547	YES	42	8	0.0008215	0.00300689	Leucine-rich repeats, typical (most populated) subfamily
Plant	OG0001558	YES	7	3	0.037065	0.0885691	positive regulation by virus of viral protein levels in host cell
Plant	OG0001638	YES	27	14	0.00905	0.0267176	UTP glucose-1-phosphate uridylyltransferase activity. It is involved in the biological process described with UDP-glucose metabolic process
Plant	OG0001668	YES	23	9	0.001329	0.00470008	Catalyzes the rate-limiting step of the oxidative pentose-phosphate pathway, which represents a route for the dissimilation of carbohydrates besides glycolysis
Plant	OG0001672	YES	10	7	0.01397	0.0390399	TSC22 domain family
Plant	OG0001679	NO	4	4	0.00067	0.00249329	hydrolase activity
Plant	OG0001691	YES	33	1	1.131e-12	5.47148e-12	SUZ domain
Plant	OG0001693	YES	4	2	0.000481	0.00181766	Predicted integral membrane zinc-ribbon metal-binding protein
Plant	OG0001720	YES	30	19	2.4985e-08	1.16901e-07	Belongs to the MAGUK family
Plant	OG0001792	YES	8	1	0.01754	0.0477162	Forkhead associated domain
Plant	OG0001805	YES	7	3	0.0083	0.0247168	nucleic acid binding
Plant	OG0001844	YES	4	1	0.01401	0.0391303	It is involved in the biological process described with metabolic process
Plant	OG0001868	YES	34	17	0.007655	0.0229964	It is involved in the biological process described with transmembrane transport
Plant	OG0001916	YES	62	14	0.001188	0.00423648	methylated histone binding
Plant	OG0001923	YES	42	18	0.028255	0.0706788	Protein of unknown function (DUF1620)
Plant	OG0002011	YES	6	2	0.020525	0.0543097	Belongs to the mitochondrial carrier (TC 2.A.29) family
Plant	OG0002012	YES	15	5	0.02722	0.0686254	Animal haem peroxidase
Plant	OG0002013	YES	12	6	0.01423	0.0395938	Glycosyl-transferase for dystroglycan
Plant	OG0002089	YES	9	4	0.028385	0.0708658	Dihydrouridine synthase (Dus)
Plant	OG0002104	YES	26	16	5.48e-05	0.000225714	nucleic acid binding
Plant	OG0002110	NO	9	9	0.011755	0.0335259	Bromodomain transcription factors and PHD domain containing proteins
Plant	OG0002128	YES	28	9	0.014235	0.0395863	homolog subfamily C member
Plant	OG0002129	YES	3	2	0.0041895	0.0134273	Metal ion binding
Plant	OG0002138	YES	18	9	1.6335e-05	6.95153e-05	Introduces a single-strand break via transesterification at a target site in duplex DNA. Releases the supercoiling and torsional tension of DNA introduced during the DNA replication and transcription by transiently cleaving and rejoining one strand of the DNA duplex. The scissile phosphodiester is attacked by the catalytic tyrosine of the enzyme, resulting in the formation of a DNA-(5'-phosphotyr…
Plant	OG0002222	YES	4	2	0.01529	0.0421997	isomerase activity. It is involved in the biological process described with cell redox homeostasis
Plant	OG0002231	YES	22	6	0.024055	0.0618936	Phosphatidylinositol 3-kinase
Plant	OG0002272	YES	6	3	0.0031005	0.0102247	Phosphoenolpyruvate carboxykinase 2 (mitochondrial)
Plant	OG0002307	YES	14	7	0.003642	0.0118353	Uknown
Plant	OG0002340	NO	38	14	0.027725	0.069693	glucose:sodium symporter activity
Plant	OG0002355	YES	91	32	0.010295	0.0297592	Calcium ion binding. It is involved in the biological process described with cytoskeletal anchoring at plasma membrane
Plant	OG0002360	YES	11	4	0.035725	0.0857668	nucleic acid binding
Plant	OG0002361	YES	33	11	2.597e-09	1.23081e-08	Histone deacetylase domain
Plant	OG0002377	YES	14	7	0.0001104	0.000444373	Myo-inositol oxygenase
Plant	OG0002390	NO	4	1	0.002585	0.00864138	Uknown
Plant	OG0002401	YES	8	4	0.01155	0.0330147	GTP binding
Plant	OG0002404	YES	27	5	0.00599	0.0185264	ubiquitinyl hydrolase activity. It is involved in the biological process described with ubiquitin-dependent protein catabolic process
Plant	OG0002408	YES	14	7	0.02388	0.061536	Brother of CDO
Plant	OG0002432	YES	35	12	0.01614	0.0442835	Sequence-specific DNA binding. It is involved in the biological process described with transcription initiation from RNA polymerase II promoter
Plant	OG0002535	YES	3	2	0.02034	0.0538758	endoplasmic reticulum organization
Plant	OG0002542	YES	22	3	0.006015	0.0185813	ATPase family, AAA
Plant	OG0002544	YES	21	5	0.01477	0.0408966	Nuclear protein Es2
Plant	OG0002583	YES	12	10	0.0031765	0.010435	hydroxymethylglutaryl-CoA reductase (NADPH) activity
Plant	OG0002592	YES	13	6	0.0040285	0.0129437	ATP-dependent RNA helicase
Plant	OG0002599	YES	16	6	0.00015415	0.000609939	Catalytic activity
Plant	OG0002605	YES	10	6	0.0005455	0.00205686	pantothenate kinase activity. It is involved in the biological process described with coenzyme A biosynthetic process
Plant	OG0002609	YES	12	3	0.00641	0.0196711	Belongs to the class I-like SAM-binding methyltransferase superfamily. rRNA adenine N(6)-methyltransferase family
Plant	OG0002611	YES	25	14	8.475e-13	4.10385e-12	phosphoprotein phosphatase activity
Plant	OG0002615	YES	27	8	0.0010085	0.00364453	posttranscriptional tethering of RNA polymerase II gene DNA at nuclear periphery
Plant	OG0002618	YES	23	10	4.881e-09	2.29842e-08	phospholipase A2 activator activity
Plant	OG0002624	YES	8	3	0.0003568	0.00136339	PPIases accelerate the folding of proteins. It catalyzes the cis-trans isomerization of proline imidic peptide bonds in oligopeptides
Plant	OG0002630	YES	50	8	0.0199	0.052929	Uknown
Plant	OG0002632	YES	46	14	4.378e-05	0.000181344	Forkhead associated domain
Plant	OG0002649	YES	10	4	0.001696	0.00588835	Legume-like lectin family
Plant	OG0002663	YES	12	4	0.00020185	0.00078954	Uknown
Plant	OG0002669	YES	8	4	0.0007185	0.00264879	Transaldolase is important for the balance of metabolites in the pentose-phosphate pathway
Plant	OG0002688	YES	16	7	0.0020335	0.00694723	Uknown
Plant	OG0002694	YES	24	6	0.0030945	0.0102115	Cortactin-binding protein-2
Plant	OG0002703	YES	24	5	0.00427	0.0136768	5'-3' exoribonuclease activity
Plant	OG0002704	YES	25	11	4.399e-06	1.92311e-05	integrin-mediated signaling pathway
Plant	OG0002716	YES	23	5	0.0002957	0.0011384	ATP-dependent RNA helicase
Plant	OG0002730	YES	14	4	0.0001673	0.00065892	Adenylyl cyclase-associated protein
Plant	OG0002760	YES	23	10	0.010555	0.0304079	DNA replication initiation
Plant	OG0002768	YES	7	2	0.042535	0.0991903	Regulator of chromosome condensation
Plant	OG0002771	YES	21	6	0.0002655	0.00102909	39S ribosomal protein L39
Plant	OG0002777	NO	3	3	0.025135	0.0642534	Ddb1 and cul4 associated factor 7
Plant	OG0002788	YES	36	19	4.2825e-05	0.000177819	activity. It is involved in the biological process described with microtubule-based movement
Plant	OG0002900	YES	4	3	0.0014705	0.00515429	Serine hydrolase involved in the detoxification of formaldehyde
Plant	OG0002915	YES	63	10	0.00016385	0.000646823	Hydrogen ion transmembrane transporter activity. It is involved in the biological process described with ATP synthesis coupled proton transport
Plant	OG0002934	YES	24	4	0.0014295	0.00502087	Legume-like lectin family
Plant	OG0002948	NO	2	2	0.0011825	0.00421981	Metallopeptidase family M24
Plant	OG0002969	YES	20	8	0.00754	0.0227175	DNA- binding
Plant	OG0002979	YES	5	3	8.79e-05	0.000356044	molybdopterin molybdotransferase activity
Plant	OG0002988	YES	53	5	0.0051	0.0160644	Signal recognition particle, alpha subunit, N-terminal
Plant	OG0002994	YES	10	6	0.01856	0.0501452	phosphoglycerate dehydrogenase activity
Plant	OG0002996	YES	27	14	0.00971	0.0283075	ATP-dependent helicase activity
Plant	OG0003001	NO	3	3	0.0266	0.0673604	Mitochondrial branched-chain alpha-ketoacid dehydrogenase kinase
Plant	OG0003009	YES	6	5	0.0040465	0.0129934	mRNA transport
Plant	OG0003033	YES	8	2	0.000786	0.00288519	Required for the formation of a threonylcarbamoyl group on adenosine at position 37 (t(6)A37) in mitochondrial tRNAs that read codons beginning with adenine. Probably involved in the transfer of the threonylcarbamoyl moiety of threonylcarbamoyl-AMP (TC-AMP) to the N6 group of A37. Involved in mitochondrial genome maintenance
Plant	OG0003034	YES	9	3	0.0398	0.0938797	Phosphoric ester hydrolase activity
Plant	OG0003052	YES	20	7	0.002018	0.00689887	inositol tetrakisphosphate 3-kinase activity
Plant	OG0003088	YES	12	3	4.142e-05	0.000172125	It is involved in the biological process described with carbohydrate metabolic process
Plant	OG0003093	YES	8	3	0.01906	0.0511994	Uknown
Plant	OG0003100	YES	8	2	0.012515	0.0353982	Chromosome segregation 1-like (S. cerevisiae)
Plant	OG0003106	YES	8	6	0.020925	0.0551122	RNA recognition motif
Plant	OG0003108	YES	3	2	0.023955	0.0616673	V-ski avian sarcoma viral oncogene homolog b
Plant	OG0003110	YES	23	8	0.00756	0.022751	TOG
Plant	OG0003120	YES	14	7	0.01291	0.036355	phosphatase activity. It is involved in the biological process described with protein dephosphorylation
Plant	OG0003121	YES	4	3	0.030705	0.0756996	Nascent polypeptide-associated complex
Plant	OG0003124	YES	10	5	4.0375e-05	0.000167918	ribosomal large subunit biogenesis
Plant	OG0003128	YES	3	2	0.0019635	0.006726	ATP synthase alpha/beta family, nucleotide-binding domain
Plant	OG0003129	YES	12	3	0.010585	0.0304772	It is involved in the biological process described with ribosome biogenesis
Plant	OG0003141	YES	7	4	0.01951	0.0520808	binding. It is involved in the biological process described with
Plant	OG0003144	YES	8	3	0.03514	0.0845206	Rho guanyl-nucleotide exchange factor activity. It is involved in the biological process described with regulation of Rho protein signal transduction
Plant	OG0003162	YES	13	6	0.0011515	0.00412353	Threonine-type endopeptidase activity. It is involved in the biological process described with proteolysis involved in cellular protein catabolic process
Plant	OG0003174	YES	4	3	5.605e-06	2.43994e-05	Belongs to the eukaryotic ribosomal protein eL19 family
Plant	OG0003178	NO	3	3	0.0003552	0.00135829	Bifunctional glutamate proline--tRNA ligase
Plant	OG0003183	YES	11	2	0.002512	0.00840831	Ethanolamine kinase 1
Plant	OG0003188	YES	13	4	0.022895	0.0593257	ubiquitin-protein transferase activity
Plant	OG0003200	YES	89	18	1.277e-15	6.24853e-15	RNA binding
Plant	OG0003238	YES	5	3	0.02248	0.0583979	Bifunctional purine biosynthesis protein
Plant	OG0003241	YES	63	9	0.02087	0.0550238	Domain of unknown function (DUF4339)
Plant	OG0003246	NO	4	3	0.0015385	0.00537427	SprT-like
Plant	OG0003370	YES	29	7	0.0188	0.0505805	Low temperature viability protein
Plant	OG0003376	NO	6	3	0.0243	0.0623676	EF hand
Plant	OG0003385	YES	12	5	0.016095	0.0441837	Accessory subunit of the mitochondrial membrane respiratory chain NADH dehydrogenase (Complex I), that is believed not to be involved in catalysis. Complex I functions in the transfer of electrons from NADH to the respiratory chain. The immediate electron acceptor for the enzyme is believed to be ubiquinone
Plant	OG0003387	YES	26	8	0.0046225	0.0146957	Insulinase (Peptidase family M16)
Plant	OG0003401	NO	4	4	0.042775	0.0996141	Mitochondrial NAD( ) kinase that phosphorylates NAD( ) to yield NADP( ). Can use both ATP or inorganic polyphosphate as the phosphoryl donor
Plant	OG0003405	YES	5	3	0.02104	0.0553298	Golgi reassembly stacking protein 2
Plant	OG0003421	YES	14	2	0.012365	0.0350319	Transferase activity. It is involved in the biological process described with metabolic process
Plant	OG0003432	YES	24	8	5.645e-06	2.45526e-05	A domain family that is part of the cupin metalloenzyme superfamily.
Plant	OG0003465	YES	13	4	0.002379	0.00801019	Zinc ion binding
Plant	OG0003467	YES	5	4	0.0013675	0.00481962	Autophagy related 7
Plant	OG0003478	YES	6	3	0.0013035	0.00461626	XPC-binding domain
Plant	OG0003497	NO	9	3	0.028665	0.0714257	actin filament network formation
Plant	OG0003510	YES	31	2	0.002334	0.00787418	The glycine cleavage system catalyzes the degradation of glycine
Plant	OG0003516	YES	4	2	0.034155	0.0826554	TCP-1/cpn60 chaperonin family
Plant	OG0003539	YES	17	8	0.0014695	0.00515431	glutamine-tRNA ligase activity
Plant	OG0003544	YES	10	4	0.0035805	0.0116577	Presenilin, signal peptide peptidase, family
Plant	OG0003553	YES	9	4	0.006925	0.0210625	regulation of response to stimulus
Plant	OG0003554	YES	11	1	0.008235	0.0245661	tetrahydrofolylpolyglutamate synthase activity
Plant	OG0003555	YES	5	3	0.0027425	0.00914404	NEDD8-activating enzyme E1 catalytic subunit
Plant	OG0003565	YES	8	4	0.0001411	0.000561771	Asparagine synthetase domain containing 1
Plant	OG0003568	YES	28	1	0.005835	0.0181016	Belongs to the protein kinase superfamily. AGC Ser Thr protein kinase family. GPRK subfamily
Plant	OG0003572	YES	19	11	0.0001007	0.000406926	methionine--tRNA ligase, cytoplasmic
Plant	OG0003573	YES	19	10	0.028105	0.0704067	Catalyzes the phosphorylation of pyrimidine nucleoside monophosphates at the expense of ATP. Plays an important role in de novo pyrimidine nucleotide biosynthesis. Has preference for UMP and CMP as phosphate acceptors
Plant	OG0003605	YES	7	3	3.209e-05	0.000134552	Microfibrillar-associated protein
Plant	OG0003606	YES	7	1	0.018155	0.0492066	Nucleolar protein 6
Plant	OG0003609	YES	6	5	3.2655e-13	1.58275e-12	BAR
Plant	OG0003614	YES	27	6	0.00789	0.0236331	homolog 4
Plant	OG0003616	YES	13	4	0.02393	0.0616339	Replication factor RFC1 C terminal domain
Plant	OG0003648	NO	3	3	0.0024995	0.00837194	Essential subunit of the N-oligosaccharyl transferase (OST) complex which catalyzes the transfer of a high mannose oligosaccharide from a lipid-linked oligosaccharide donor to an asparagine residue within an Asn-X-Ser Thr consensus motif in nascent polypeptide chains
Plant	OG0003660	YES	19	4	0.01389	0.0388587	Mitochondrial ribosomal protein, S34
Plant	OG0003662	YES	11	5	0.00838	0.0249406	Triose-phosphate isomerase activity. It is involved in the biological process described with glycolytic process
Plant	OG0003669	YES	11	5	3.9145e-06	1.71276e-05	activity. It is involved in the biological process described with transmembrane receptor protein serine threonine kinase signaling pathway
Plant	OG0003671	YES	4	3	0.01164	0.0332349	Nuclear pore complex protein Nup88
Plant	OG0003674	YES	7	3	0.002846	0.00946452	ribosomal protein S6
Plant	OG0003682	YES	5	3	0.02374	0.061206	3'-tyrosyl-DNA phosphodiesterase activity
Plant	OG0003683	YES	4	3	0.00037625	0.00143131	DNA- binding
Plant	OG0003694	YES	24	7	0.028965	0.0719983	Belongs to the TRAFAC class dynamin-like GTPase superfamily. Dynamin Fzo YdjA family
Plant	OG0003697	YES	5	2	0.00029245	0.00112673	APAF1 interacting protein
Plant	OG0003702	YES	33	7	0.0021185	0.00721359	methylcrotonoyl-Coenzyme A carboxylase 1 (alpha)
Plant	OG0003710	NO	3	3	0.0005835	0.00219047	ribosomal small subunit assembly
Plant	OG0003717	YES	3	2	0.0004051	0.0015365	diphthine-ammonia ligase activity
Plant	OG0003902	YES	15	3	0.02058	0.0544271	2-hydroxyglutarate dehydrogenase activity
Plant	OG0003923	YES	9	4	7.18e-05	0.000292447	Mitochondrial GTPase that mediates the disassembly of ribosomes from messenger RNA at the termination of mitochondrial protein biosynthesis. Acts in collaboration with MRRF. GTP hydrolysis follows the ribosome disassembly and probably occurs on the ribosome large subunit. Not involved in the GTP-dependent ribosomal translocation step during translation elongation
Plant	OG0003930	YES	12	2	0.0307	0.0757237	DNA binding. It is involved in the biological process described with regulation of transcription, DNA-templated
Plant	OG0003931	YES	13	6	0.01155	0.0329963	Uknown
Plant	OG0003946	YES	9	3	0.009685	0.0282668	Mannosyl-oligosaccharide glucosidase activity. It is involved in the biological process described with oligosaccharide metabolic process
Plant	OG0003951	YES	32	13	0.00014385	0.000571832	Involved in the biogenesis of the 60S ribosomal subunit
Plant	OG0003955	YES	37	10	2.1275e-10	1.01771e-09	Actin-interacting protein 1-like
Plant	OG0003956	YES	30	9	4.5025e-09	2.12409e-08	Oxidoreductase activity. It is involved in the biological process described with oxidation-reduction process
Plant	OG0003964	YES	9	3	0.0001481	0.000587815	RNA binding. It is involved in the biological process described with translation
Plant	OG0003973	YES	4	2	1.1075e-07	5.07984e-07	Positively regulates the activity of the minus-end directed microtubule motor protein dynein. May enhance dynein- mediated microtubule sliding by targeting dynein to the microtubule plus end. Required for several dynein- and microtubule-dependent processes
Plant	OG0003988	YES	9	3	0.035695	0.0857751	WD domain, G-beta repeat
Plant	OG0003995	YES	13	5	0.001142	0.00409523	It is involved in the biological process described with aspartyl-tRNA aminoacylation
Plant	OG0003997	NO	3	3	0.025865	0.0657589	Ubiquitin-like modifier activating enzyme 5
Plant	OG0004012	YES	42	4	0.040795	0.0956984	Uknown
Plant	OG0004018	YES	22	6	0.03228	0.0788998	Serine/threonine phosphatases, family 2C, catalytic domain
Plant	OG0004035	YES	11	8	0.001693	0.00588191	Stromal cell-derived factor
Plant	OG0004041	YES	14	4	5.435e-07	2.45773e-06	DNA helicase activity. It is involved in the biological process described with DNA replication initiation
Plant	OG0004049	YES	3	2	0.01373	0.038474	Ribonucleoside-diphosphate reductase subunit
Plant	OG0004064	YES	10	5	0.0028385	0.0094457	S-methyl-5-thioribose-1-phosphate isomerase activity
Plant	OG0004085	YES	4	2	0.00856	0.0254173	trans-2-enoyl-CoA reductase (NADPH) activity
Plant	OG0004094	YES	18	9	6.83e-05	0.000278855	Ankyrin repeat
Plant	OG0004102	YES	5	2	0.00745	0.0224859	GPN-loop GTPase 1
Plant	OG0004120	YES	13	5	0.02102	0.0553056	methyltransferase activity
Plant	OG0004122	YES	9	4	0.01437	0.0399184	ABC transporter
Plant	OG0004134	YES	6	3	0.017535	0.047728	RNA polymerase II transcription regulator recruiting activity
Plant	OG0004137	YES	10	4	8.745e-06	3.7716e-05	Essential subunit of the N-oligosaccharyl transferase (OST) complex which catalyzes the transfer of a high mannose oligosaccharide from a lipid-linked oligosaccharide donor to an asparagine residue within an Asn-X-Ser Thr consensus motif in nascent polypeptide chains
Plant	OG0004139	YES	3	2	0.006815	0.0207649	PB1 domain
Plant	OG0004141	YES	30	3	0.000905	0.00329605	Belongs to the universal ribosomal protein uS9 family
Plant	OG0004142	YES	11	2	0.003722	0.0120495	Catalytic histone acetyltransferase subunit of the RNA polymerase II elongator complex, which is a component of the RNA polymerase II (Pol II) holoenzyme and is involved in transcriptional elongation
Plant	OG0004143	YES	19	7	0.002315	0.00782552	protein deneddylation
Plant	OG0004166	NO	7	3	0.000924	0.00335809	Uknown
Plant	OG0004170	YES	28	8	0.0049595	0.0156507	Histone H4 transcription factor
Plant	OG0004176	YES	7	2	0.0007485	0.00275543	nucleic acid binding
Plant	OG0004177	YES	3	2	0.00032935	0.00126321	in the synthesis of the GDP-mannose and dolichol-phosphate-mannose required for a number of critical mannosyl transfer reactions
Plant	OG0004182	YES	15	6	0.030585	0.0754764	Structural constituent of ribosome. It is involved in the biological process described with translation
Plant	OG0004193	YES	29	13	0.001641	0.00571286	ATP-dependent (S)-NAD(P)H-hydrate dehydratase
Plant	OG0004194	YES	38	12	0.0003527	0.00134974	Complex I intermediate-associated protein 30
Plant	OG0004201	YES	27	21	0.001489	0.0052049	Methylmalonate-semialdehyde dehydrogenase (acylating) activity. It is involved in the biological process described with oxidation-reduction process
Plant	OG0004208	YES	5	2	0.001246	0.00443099	modulator 2
Plant	OG0004226	YES	8	1	0.005495	0.0172134	Transferase activity, transferring hexosyl groups
Plant	OG0004235	YES	27	15	2.3215e-05	9.82232e-05	Synaptosomal-associated protein
Plant	OG0004243	YES	30	5	0.007505	0.0226253	It is involved in the biological process described with mRNA splicing, via spliceosome
Plant	OG0004547	YES	17	7	0.00588	0.0182301	nucleic acid binding
Plant	OG0004548	YES	17	6	0.0040045	0.0128827	Glycosyl hydrolase family 47
Plant	OG0004561	YES	12	4	0.000708	0.00261384	Promotes transcriptional elongation by Su(Tpl) ELL. Essential for development (By similarity)
Plant	OG0004593	YES	10	3	3.806e-05	0.000158676	Protein phosphatase 1E (PP2C domain containing)
Plant	OG0004594	YES	7	3	0.03805	0.0904592	Calcium ion binding
Plant	OG0004610	YES	16	5	0.0034025	0.0111276	metal ion binding. It is involved in the biological process described with tRNA processing
Plant	OG0004611	YES	5	3	0.00014565	0.000578538	Nuclear protein localization
Plant	OG0004636	YES	9	4	0.034105	0.0825734	Uknown
Plant	OG0004643	YES	6	2	0.01704	0.0465536	Uknown
Plant	OG0004659	YES	27	6	0.007395	0.0223331	Evolutionarily conserved signaling intermediate in Toll
Plant	OG0004660	YES	25	9	3.4335e-05	0.000143731	DNA-dependent RNA polymerase catalyzes the transcription of DNA into RNA using the four ribonucleoside triphosphates as substrates
Plant	OG0004662	YES	22	8	4.624e-05	0.000191225	RNA binding
Plant	OG0004667	NO	2	2	0.03868	0.0915748	It is involved in the biological process described with cell redox homeostasis
Plant	OG0004674	YES	22	5	6.16e-07	2.77335e-06	Crossover junction endonuclease MUS81
Plant	OG0004681	YES	37	12	4.2715e-07	1.94015e-06	translation initiation factor binding
Plant	OG0004683	YES	12	4	6.09e-06	2.64433e-05	Retrograde Golgi transport protein RGP1
Plant	OG0004693	YES	8	3	0.011125	0.0318354	Catalyzes the 6-electron oxidation of protoporphyrinogen-IX to form protoporphyrin-IX
Plant	OG0005001	YES	10	5	0.00141	0.00495918	Complement component 1 Q subcomponent-binding protein
Plant	OG0005005	YES	6	3	0.03199	0.0783404	Belongs to the class I-like SAM-binding methyltransferase superfamily. mRNA cap 0 methyltransferase family
Plant	OG0005030	NO	6	3	0.023095	0.0597232	Necessary for protein translocation in the endoplasmic reticulum
Plant	OG0005034	YES	11	3	0.0006205	0.00231919	Coiled-coil domain containing 174
Plant	OG0005039	YES	25	9	0.0003667	0.00139809	Cytochrome c oxidase assembly protein
Plant	OG0005055	YES	22	9	0.0006675	0.0024858	mitochondrial proton-transporting ATP synthase complex assembly
Plant	OG0005056	YES	9	3	0.0044555	0.0142	Protein phosphatase 1 regulatory subunit
Plant	OG0005057	YES	9	4	0.011975	0.0341154	H2A histone acetyltransferase activity
Plant	OG0005117	YES	22	4	0.012595	0.0355852	tRNA pseudouridine synthase
Plant	OG0005440	YES	37	12	0.0022975	0.00777662	Protein farnesyltransferase geranylgeranyltransferase type-1 subunit
Plant	OG0005458	YES	14	5	0.00037505	0.00142887	Peroxisomal biogenesis factor 7
Plant	OG0005469	YES	20	6	0.02231	0.0580445	It is involved in the biological process described with endoplasmic reticulum organization
Plant	OG0005473	YES	20	6	6.09e-05	0.000250237	FAD1 flavin adenine dinucleotide synthetase homolog (S. cerevisiae)
Plant	OG0005495	YES	3	1	0.004789	0.0151499	endo-beta-N-acetylglucosaminidase
Plant	OG0005506	YES	3	2	0.03625	0.0867024	Vacuolar protein sorting 55
Plant	OG0005515	YES	13	4	0.005965	0.0184825	succinate-hydroxymethylglutarate CoA-transferase activity
Plant	OG0005520	YES	17	6	0.0002843	0.00109616	Methyltransferase required for the conversion of 2- polyprenyl-6-methoxy-1,4-benzoquinol (DDMQH2) to 2-polyprenyl-3- methyl-6-methoxy-1,4-benzoquinol (DMQH2)
Plant	OG0005526	NO	5	4	0.02731	0.0688185	Phosphotyrosine-binding domain, phosphotyrosine-interaction (PI) domain
Plant	OG0005840	NO	17	4	2.055e-06	9.09236e-06	USP8 dimerisation domain
Plant	OG0005842	YES	7	3	0.001378	0.00485329	protein deglycase activity
Plant	OG0005846	YES	13	7	0.0043055	0.0137647	regulation of mRNA stability
Plant	OG0005859	YES	30	1	0.010665	0.0306903	Uknown
Plant	OG0005867	NO	34	11	0.000627	0.00234177	Uknown
Plant	OG0005876	YES	24	6	0.00521	0.0163907	WD domain, G-beta repeat
Plant	OG0005889	YES	3	2	0.00989	0.0287668	structural constituent of ribosome
Plant	OG0005895	YES	9	5	0.018655	0.0502959	Glutamate--cysteine ligase regulatory
Plant	OG0005900	YES	60	11	3.4585e-08	1.61229e-07	Fibronectin type 3 domain
Plant	OG0006265	NO	26	1	0.02572	0.0655528	GTP binding
Plant	OG0006268	NO	21	3	0.03224	0.0788773	protein O-GlcNAc transferase activity
Plant	OG0006270	NO	5	2	0.020005	0.0531532	Integral membrane protein DUF92
Blood	OG0000018	YES	13	7	8.785e-07	1.08553e-06	sequence-specific DNA binding. It is involved in the biological process described with regulation of transcription, DNA-templated
Blood	OG0000029	YES	30	1	0.028045	0.0333832	Zinc finger protein
Blood	OG0000041	YES	30	2	0.019	0.0226956	activity. It is involved in the biological process described with ion transport
Blood	OG0000064	YES	285	197	0.01203	0.0144304	Carboxylesterase family
Blood	OG0000126	YES	29	1	0.01102	0.0132343	Appr-1'-p processing enzyme
Blood	OG0000135	YES	183	54	0.01111	0.0133393	ERAP1-like C-terminal domain
Blood	OG0000166	NO	2	2	0.002102	0.00254523	DNA binding. It is involved in the biological process described with regulation of transcription, DNA-templated
Blood	OG0000206	YES	17	6	0.0009735	0.00118268	chitin binding. It is involved in the biological process described with chitin metabolic process
Blood	OG0000244	YES	32	1	0.00048505	0.000591378	serine/threonine-protein phosphatase
Blood	OG0000245	YES	35	2	0.0001105	0.00013527	Immunoglobulin C-2 Type
Blood	OG0000250	YES	36	23	1.1655e-15	1.45136e-15	Domain present in fly proteins (CG14681, CG12492, CG6217), worm H06A10.1 and Arabidopsis thaliana MBG8.9.
Blood	OG0000260	YES	10	4	0.05035	0.0595605	protein serine threonine kinase activity. It is involved in the biological process described with intracellular signal transduction
Blood	OG0000346	YES	56	37	0.0774	0.0911174	receptor activity. It is involved in the biological process described with G-protein coupled receptor signaling pathway
Blood	OG0000452	YES	33	1	0.0009235	0.00112247	linker protein 2
Blood	OG0000472	NO	1	1	0.07725	0.0909617	sequence-specific DNA binding. It is involved in the biological process described with regulation of transcription, DNA-templated
Blood	OG0000508	YES	115	44	5.78e-07	7.14902e-07	Component of the cytosolic iron-sulfur (Fe S) protein assembly (CIA) machinery. Required for maturation of extramitochondrial Fe-S proteins. The nubp1-nubp2 heterotetramer forms a Fe-S scaffold complex, mediating the de novo assembly of an Fe-S cluster and its transfer to target apoproteins
Blood	OG0000556	YES	55	28	0.04919	0.0582017	Metal ion binding
Blood	OG0000706	YES	55	24	0.016765	0.0200492	ARF GTPase activator activity. It is involved in the biological process described with regulation of ARF GTPase activity
Blood	OG0000709	YES	42	22	0.008305	0.00998547	Transcription factor E2F4
Blood	OG0000826	YES	109	40	1.175e-11	1.4607e-11	GTPase activity
Blood	OG0000833	YES	31	9	5.55e-17	6.9129e-17	Belongs to the FGGY kinase family
Blood	OG0000879	YES	36	15	0.020185	0.0240998	receptor
Blood	OG0000903	YES	9	3	0.0191	0.0228097	RNA binding
Blood	OG0000959	YES	32	2	4.491e-08	5.56411e-08	Signal transducer and activator of transcription
Blood	OG0000987	YES	40	4	0.0001458	0.000178142	Ubiquitin carboxyl-terminal hydrolase 19
Blood	OG0001045	YES	36	8	7.89e-09	9.78238e-09	Uknown
Blood	OG0001050	YES	33	1	0.0012975	0.00157407	Transcription factor TFIID (or TATA-binding protein, TBP)
Blood	OG0001073	YES	3	0	0.008665	0.0104159	glutathione S-transferase kappa
Blood	OG0001143	YES	28	1	0.04788	0.0566648	Uknown
Blood	OG0001303	YES	43	4	0.00012445	0.000152201	chaperone binding
Blood	OG0001385	YES	71	47	0.021015	0.0250791	flavin adenine dinucleotide binding. It is involved in the biological process described with oxidation-reduction process
Blood	OG0001570	YES	29	22	0.0551	0.0650893	suppressor of G2 allele of SKP1
Blood	OG0001620	YES	38	15	0.015145	0.0181287	Belongs to the FOG (Friend of GATA) family
Blood	OG0001691	YES	5	3	0.02677	0.0318951	SUZ domain
Blood	OG0001714	YES	29	1	0.0003067	0.000374377	guanylate kinase
Blood	OG0001715	YES	32	27	0.009655	0.0116005	Adaptins are components of the adapter complexes which link clathrin to receptors in coated vesicles
Blood	OG0001720	YES	31	1	3.9065e-06	4.80973e-06	Belongs to the MAGUK family
Blood	OG0001805	YES	32	11	0.024745	0.0295099	nucleic acid binding
Blood	OG0001817	NO	2	2	0.08235	0.0967891	zinc finger
Blood	OG0001845	YES	97	31	0.0034555	0.00417329	Mitosis protein DIM1
Blood	OG0002083	YES	13	8	0.00559	0.00673374	Xylulokinase homolog (H. influenzae)
Blood	OG0002331	YES	50	6	0.002258	0.00273219	Vesicle-fusing ATPase 1-like
Blood	OG0002436	YES	9	8	0.037565	0.0445704	tryptophan-tRNA ligase activity
Blood	OG0002588	YES	31	1	2.9605e-09	3.67323e-09	GTP-specific succinyl-CoA synthetase functions in the citric acid cycle (TCA), coupling the hydrolysis of succinyl-CoA to the synthesis of GTP and thus represents the only step of substrate-level phosphorylation in the TCA. The beta subunit provides nucleotide specificity of the enzyme and binds the substrate succinate, while the binding sites for coenzyme A and phosphate are found in the alpha s…
Blood	OG0002612	YES	30	1	0.0001322	0.000161602	unfolded protein binding
Blood	OG0002655	YES	59	9	6.52e-08	8.07598e-08	phosphatidylinositol dephosphorylation
Blood	OG0002660	YES	7	2	0.041265	0.0489265	Component of the Mediator complex, a coactivator involved in the regulated transcription of nearly all RNA polymerase II-dependent genes. Mediator functions as a bridge to convey information from gene-specific regulatory proteins to the basal RNA polymerase II transcription machinery. Mediator is recruited to promoters by direct interactions with regulatory proteins and serves as a scaffold for t…
Blood	OG0002692	NO	1	1	2.8285e-05	3.47248e-05	rRNA (cytosine-C5-)-methyltransferase activity
Blood	OG0002701	YES	32	1	0.00807	0.0097052	Glycosyl transferase family 2
Blood	OG0002719	YES	35	1	3.2845e-06	4.04586e-06	It is involved in the biological process described with proteolysis
Blood	OG0002760	YES	33	1	1.528e-06	1.88582e-06	DNA replication initiation
Blood	OG0002960	YES	30	1	1.0925e-10	1.35748e-10	RNA polymerase II transcription regulator recruiting activity
Blood	OG0003016	YES	48	3	6.33e-15	7.88061e-15	Rrp44-like cold shock domain
Blood	OG0003086	YES	30	1	8.54e-06	1.0507e-05	translation initiation factor activity
Blood	OG0003110	YES	33	2	1.9165e-06	2.36416e-06	TOG
Blood	OG0003119	YES	35	2	0.0585	0.0690421	Catalyzes the reversible phosphorylation of S-methyl-5'- thioadenosine (MTA) to adenine and 5-methylthioribose-1-phosphate. Involved in the breakdown of MTA, a major by-product of polyamine biosynthesis. Responsible for the first step in the methionine salvage pathway after MTA has been generated from S- adenosylmethionine. Has broad substrate specificity with 6- aminopurine nucleosides as prefer…
Blood	OG0003145	YES	57	7	1.1165e-06	1.37829e-06	Phosphoglucose isomerase
Blood	OG0003200	YES	18	5	3.1505e-12	3.9194e-12	RNA binding
Blood	OG0003212	YES	55	3	9.27e-05	0.000113561	Involved in the fragmentation of the mitochondrial network and its perinuclear clustering
Blood	OG0003225	YES	33	2	0.042895	0.0508238	nuclear-transcribed mRNA catabolic process, deadenylation-dependent decay
Blood	OG0003401	NO	2	2	0.04775	0.056524	Mitochondrial NAD( ) kinase that phosphorylates NAD( ) to yield NADP( ). Can use both ATP or inorganic polyphosphate as the phosphoryl donor
Blood	OG0003417	NO	2	2	0.0026405	0.00319276	Belongs to the universal ribosomal protein uL11 family
Blood	OG0003422	YES	5	4	0.02527	0.0301219	Microtubule binding
Blood	OG0003454	YES	46	3	8.87e-05	0.000108687	Acts as a mediator between the cap-binding complex (CBC) and RNA-mediated gene silencing (RNAi). Involved in innate immunity via the short interfering RNAs (siRNAs) processing machinery by restricting the viral RNA production. Also involved microRNA (miRNA)-mediated silencing by contributing to the stability and delivery of primary miRNA transcripts to the primary miRNA processing complex
Blood	OG0003525	YES	46	6	3.625e-10	4.50097e-10	Belongs to the PI3 PI4-kinase family
Blood	OG0003530	YES	34	27	8.265e-05	0.000101298	P granule disassembly
Blood	OG0003534	YES	29	1	7.205e-07	8.90724e-07	actin binding
Blood	OG0003707	YES	3	1	0.012065	0.014469	ATP binding. It is involved in the biological process described with protein phosphorylation
Blood	OG0003918	YES	25	9	1.2425e-05	1.52758e-05	bromo domain
Blood	OG0003940	YES	43	4	0.020305	0.0242374	Programmed cell death 6-interacting
Blood	OG0004070	YES	29	1	6.015e-07	7.43789e-07	Threonine-type endopeptidase activity. It is involved in the biological process described with proteolysis involved in cellular protein catabolic process
Blood	OG0004083	YES	33	1	8.905e-07	1.10009e-06	Sof1-like domain
Blood	OG0004236	YES	3	2	8.7e-07	1.07529e-06	Zinc ion binding
Predation	OG0000171	YES	35	31	0.07055	0.0846072	T-box transcription factor
Predation	OG0000181	YES	30	1	1.271e-07	1.58081e-07	monooxygenase
Predation	OG0000206	YES	122	65	5.275e-08	6.5624e-08	chitin binding. It is involved in the biological process described with chitin metabolic process
Predation	OG0000288	YES	3	2	0.0646	0.0776533	Caspase 6, apoptosis-related cysteine peptidase
Predation	OG0000320	YES	9	3	0.04301	0.0520178	Destroys radicals which are normally produced within the cells and which are toxic to biological systems
Predation	OG0000328	YES	28	1	0.00251	0.0030859	Major intrinsic protein
Predation	OG0000452	YES	4	3	0.01516	0.0185052	linker protein 2
Predation	OG0000526	YES	14	4	2.4125e-07	2.99983e-07	GHH signature containing HNH/Endo VII superfamily nuclease toxin
Predation	OG0000557	YES	3	2	0.003815	0.00467798	proline rich protein
Predation	OG0000568	YES	18	6	0.06935	0.0832265	belongs to the flavoprotein pyridine nucleotide cytochrome reductase family
Predation	OG0000593	NO	1	1	0.000506	0.000625396	belongs to the aldehyde dehydrogenase family
Predation	OG0000628	YES	8	4	0.04622	0.0558605	Catalyzes the attachment of alanine to tRNA(Ala) in a two-step reaction alanine is first activated by ATP to form Ala- AMP and then transferred to the acceptor end of tRNA(Ala). Also edits incorrectly charged tRNA(Ala) via its editing domain
Predation	OG0000735	YES	86	25	0.0038355	0.00470199	Belongs to the ubiquitin-conjugating enzyme family
Predation	OG0000807	YES	5	2	0.0697	0.083627	aspartic-type endopeptidase activity
Predation	OG0000818	YES	90	64	0.06575	0.0790171	acetyltransferase component of pyruvate dehydrogenase
Predation	OG0000822	YES	9	5	0.017225	0.0210109	Control of topological states of DNA by transient breakage and subsequent rejoining of DNA strands. Topoisomerase II makes double-strand breaks
Predation	OG0000826	YES	19	14	0.000668	0.000824628	GTPase activity
Predation	OG0000929	YES	34	1	0.05185	0.0625175	GTP binding
Predation	OG0000974	YES	7	4	0.01471	0.0179688	DB module
Predation	OG0001048	YES	2	1	0.0823	0.0983305	Microtubule binding
Predation	OG0001087	YES	24	16	0.017685	0.0215617	pyruvate kinase activity. It is involved in the biological process described with glycolytic process
Predation	OG0001171	YES	6	4	0.0476	0.0575012	ATP-dependent microtubule severing protein. Microtubule severing may promote reorganization of cellular microtubule arrays and the release of microtubules from the microtubule organizing center following nucleation
Predation	OG0001304	NO	2	2	0.01039	0.0127069	It is involved in the biological process described with proteolysis
Predation	OG0001323	YES	6	2	0.011205	0.0136938	Actin interacting protein 3
Predation	OG0001327	YES	37	6	0.002701	0.00331754	It is involved in the biological process described with signal transduction
Predation	OG0001330	YES	34	18	0.003478	0.00426679	regulation of response to stimulus
Predation	OG0001390	YES	7	5	0.000834	0.0010293	It is involved in the biological process described with exocytosis
Predation	OG0001392	YES	10	6	0.04062	0.0491736	RNA polymerase II core promoter proximal region sequence-specific DNA binding. It is involved in the biological process described with regulation of transcription, DNA-templated
Predation	OG0001554	YES	5	2	1.2835e-05	1.59404e-05	NMDA receptor subtype of glutamate-gated ion channels with high calcium permeability and voltage-dependent sensitivity to magnesium. Mediated by glycine. This protein plays a key role in synaptic plasticity, synaptogenesis, excitotoxicity, memory acquisition and learning. It mediates neuronal functions in glutamate neurotransmission. Is involved in the cell surface targeting of NMDA receptors. Pl…
Predation	OG0001817	YES	8	4	0.03859	0.0467492	zinc finger
Predation	OG0001848	YES	32	4	0.0011945	0.00147245	Hsp20/alpha crystallin family
Predation	OG0001851	YES	32	3	0.017495	0.0213352	Kazal type serine protease inhibitors
Predation	OG0001868	YES	6	4	0.01789	0.0218065	It is involved in the biological process described with transmembrane transport
Predation	OG0001915	YES	28	1	0.0025945	0.00318826	Belongs to the semaphorin family
Predation	OG0002000	YES	25	11	0.028395	0.0344883	Mitochondrial-processing peptidase subunit beta
Predation	OG0002006	YES	9	5	0.05455	0.0656957	SOCS_box
Predation	OG0002023	YES	67	6	0.0012585	0.00155097	Cleavage stimulation factor
Predation	OG0002031	YES	30	1	0.02476	0.0301518	YTH domain
Predation	OG0002042	YES	16	14	0.0783	0.0936605	positive regulation of transcription by RNA polymerase II
Predation	OG0002078	YES	8	6	0.02675	0.0325288	von Willebrand factor type A domain
Predation	OG0002101	YES	6	5	0.005855	0.00717258	Protein tyrosine phosphatase activity. It is involved in the biological process described with protein dephosphorylation
Predation	OG0002115	YES	4	1	0.07125	0.0854267	It is involved in the biological process described with regulation of sequence-specific DNA binding transcription factor activity
Predation	OG0002310	YES	67	6	1.4635e-05	1.81671e-05	recruitment of 3'-end processing factors to RNA polymerase II holoenzyme complex
Predation	OG0002321	YES	3	2	0.02838	0.0344782	Zinc finger-containing protein
Predation	OG0002550	YES	4	2	0.007515	0.00919955	It is involved in the biological process described with mRNA
Predation	OG0002591	YES	38	1	0.0639	0.0768298	Adenosylhomocysteinase activity. It is involved in the biological process described with one-carbon metabolic process
Predation	OG0002701	YES	10	8	0.02168	0.0264074	Glycosyl transferase family 2
Predation	OG0002750	YES	3	2	0.0018155	0.00223419	protein serine threonine kinase activity. It is involved in the biological process described with protein phosphorylation
Predation	OG0002760	YES	2	0	4.0045e-06	4.97458e-06	DNA replication initiation
Predation	OG0002946	NO	6	6	0.07555	0.0904765	Structural constituent of ribosome. It is involved in the biological process described with
Predation	OG0003029	YES	10	6	0.02614	0.0318097	Cell division control protein 45 homolog
Predation	OG0003242	YES	10	6	0.038955	0.0471803	Involved in nonsense-mediated decay (NMD) of mRNAs containing premature stop codons
Predation	OG0003675	NO	2	2	0.02691	0.0327079	Ribosomal protein S4/S9 N-terminal domain
Predation	OG0003932	YES	11	6	0.009155	0.0112045	Plectin/S10 domain
Predation	OG0004122	YES	15	7	0.03708	0.0449518	ABC transporter
Predation	OG0004235	YES	3	2	0.0149	0.0181922	Synaptosomal-associated protein
*BEB，bayes empirical bayes

## Sheet: Fig. 3b
KEGG enrichment of Top 200 genes highly expressed in the herbivorous mites
Term	Database	ID	Input number	Background number	GeneRatio	P-Value	Corrected P-Value
Lysosome	KEGG PATHWAY	dme04142	6	118	0.0508475	2.38e-05	0.00288213
ABC transporters	KEGG PATHWAY	dme02010	2	22	0.0909091	0.00548689	0.0910888
Autophagy - animal	KEGG PATHWAY	dme04140	3	95	0.0315789	0.0106527	0.12686
Glycosphingolipid biosynthesis - globo and isoglobo series	KEGG PATHWAY	dme00603	1	6	0.166667	0.0320211	0.193995
Sulfur relay system	KEGG PATHWAY	dme04122	1	8	0.125	0.0409825	0.193995

## Sheet: Fig. 3c
GO enrichment of Top 200 genes highly expressed in the herbivorous mites
Term	Database	ID	Input number	Background number	GeneRatio	P-Value	Corrected P-Value
cellular metabolic process	Gene Ontology	GO:0044237	44	4425	0.0099435	2.93e-08	4.97e-05
intracellular	Gene Ontology	GO:0005622	48	5342	0.0089854	1.01e-07	5.84e-05
cellular process	Gene Ontology	GO:0009987	53	6363	0.0083294	1.22e-07	5.84e-05
primary metabolic process	Gene Ontology	GO:0044238	43	4472	0.00961539	1.4e-07	5.84e-05
metabolic process	Gene Ontology	GO:0008152	47	5237	0.0089746	1.72e-07	5.84e-05
cellular anatomical entity	Gene Ontology	GO:0110165	57	7453	0.00764793	4.66e-07	0.000131824
cytoplasm	Gene Ontology	GO:0005737	35	3403	0.010285	1.08e-06	0.000238823
organic substance metabolic process	Gene Ontology	GO:0071704	43	4797	0.00896394	1.13e-06	0.000238823
membrane-bounded organelle	Gene Ontology	GO:0043227	37	4041	0.00915615	7.63e-06	0.00136451
intracellular organelle	Gene Ontology	GO:0043229	39	4404	0.00885559	8.04e-06	0.00136451
intracellular membrane-bounded organelle	Gene Ontology	GO:0043231	35	3744	0.00934829	1.02e-05	0.00155243
catabolic process	Gene Ontology	GO:0009056	15	866	0.017321	1.1e-05	0.00155243
organelle	Gene Ontology	GO:0043226	39	4573	0.00852832	2.07e-05	0.002629
response to stimulus	Gene Ontology	GO:0050896	26	2440	0.0106557	2.84e-05	0.00312988
nitrogen compound metabolic process	Gene Ontology	GO:0006807	37	4278	0.0086489	2.96e-05	0.00312988
organic substance catabolic process	Gene Ontology	GO:1901575	13	723	0.0179806	3.14e-05	0.00312988
response to external stimulus	Gene Ontology	GO:0009605	14	851	0.0164512	3.93e-05	0.00370408
organonitrogen compound metabolic process	Gene Ontology	GO:1901564	28	2861	0.00978679	5.81e-05	0.00505823
cellular protein metabolic process	Gene Ontology	GO:0044267	21	1816	0.0115639	6.84e-05	0.00566234
gonad development	Gene Ontology	GO:0008406	4	48	0.0833333	9.8e-05	0.00723324

## Sheet: Fig. 3a and Fig. 5
The Gene counts of three hematophagous traits and P450 gene family
	Serine protease inhibitor (OG0000059)	carboxypeptidase vitellogenic-like (OG0000103)	Thromboxane A synthase (OG0000075)	P450 family (OG0000061)
S. mimosarum	14	4	8	45
M. occidentalis	12	4	18	25
D. tinctorium	27	50	11	18
I. scapularis	50	50	58	50
D. gallinae	18	50	14	33
L. deliense	28	31	8	21
D. farinae	11	5	3	31
P. ovis	10	2	12	8
H. rufulus	1	0	0	1
S. scabiei	5	2	1	12
S. magnus	14	6	1	13
B. yothersi	9	13	0	43
T. urticae	19	3	1	48
T. mercedesae	8	4	12	21
V. destructor	9	1	4	18
V. jacobsoni	9	1	6	15

## Sheet: Fig. 6c
The dN/dS values of the lipid metabolism gene set in five dietary groups and the background ( dN/dS values greater than 1 were shown in the figure).
ID	KO	Others_w	predator_w	plant_w	blood_w	fat_w	Background_w
OG0001115	K13370	0.0194661	0.0138816	0.00394056	0.0138816	26.0562	0.023
OG0001290	K04712	0.0146029	0.0260727	0.00421755	0.0260727	17.1317	0.02253
OG0003973	K16794	0.00991539	0.00828915	0.0179111	0.00828915	1.73209	0.01807
OG0001238	K08764	0.0225228	0.179979	0.0536318	0.179979	1.09423	0.04841
OG0001385	K00249	0.0253411	0.101221	0.00819402	0.101221	0.935794	0.0388
OG0004568	K06104	0.0224692	0.00270312	0.0344723	0.0702765	0.894607	0.04603
OG0003337	K17426	0.0123739	0.0838614	0.0104733	0.0838614	0.867772	0.06391
OG0000870	K00626	0.0267181	0.034392	0.00377121	0.034392	0.851182	0.04045
OG0002250	K01640	0.0314257	0.00251149	0.00368987	0.00251149	0.827931	0.04959
OG0001298	K16860	0.0729599	0.00435997	0.00476474	0.00435997	0.778893	0.05344
OG0001787	K00967	0.0191685	0.0093765	0.00465481	0.0093765	0.655434	0.03227
OG0002371	K00720	0.03685	0.0276523	0.0334472	0.0276523	0.630118	0.05356
OG0004200	K04718	0.0666035	0.00275646	0.00484788	0.00275646	0.590513	0.07988
OG0000096	K00019	0.048931	0.0607586	0.00610245	0.0607586	0.578169	0.08253
OG0002968	K01634	0.0717838	0.00280246	0.00233704	0.00280246	0.545545	0.08156
OG0000575	K08766	0.0485485	0.0192381	0.0102753	0.0192381	0.487387	0.08116
OG0002130	K00629	0.0115926	0.104854	0.00352876	0.104854	0.478736	0.02723
OG0000239	K01201	0.00499038	0.00282024	0.0293152	0.00282024	0.432365	0.06234
OG0000025	K10249	0.0368441	0.0118981	0.00923967	0.0118981	0.423708	0.07377
OG0001356	K01019	0.0366418	0.0424469	0.00569178	0.0424469	0.40703	0.05453
OG0002681	K00079	NA	0.0167647	0.00303051	0.0167647	0.40142	0.02897
OG0002433	K01115	0.0187096	0.00647781	0.00182495	0.00647781	0.355671	0.0082
OG0000419	K12309	0.0307026	0.0816678	0.00415347	0.0816678	0.352861	0.04918
OG0000638	K01080	0.0939455	0.00383087	0.0328304	0.00383087	0.334914	0.08104
OG0000736	K00654	0.0297488	0.044722	0.00279058	0.044722	0.322889	0.05158
OG0002846	K13239	0.00321893	0.00551331	0.00360156	0.00551331	0.31661	0.01095
OG0001261	K14156	0.00301062	0.00205404	0.00429638	0.00205404	0.299875	0.02384
OG0003421	K00645	0.0437842	0.00370126	0.00279494	0.00370126	0.298567	0.00509
OG0000064	K03927	0.0566099	0.0123771	0.00262546	0.0123771	0.282382	0.01665
OG0002630	K01062	0.0856197	0.0616554	0.0152444	0.161066	0.277309	0.09923
OG0004742	K12351	0.0568745	0.120054	0.00349289	0.120054	0.260724	0.08552
OG0004220	K05309	0.0496774	0.109156	0.00364671	0.109156	0.235966	0.00577
OG0002112	K03955	0.0566382	0.0394045	0.0231108	0.0394045	0.235303	0.06318
OG0001650	K00864	0.031433	0.317491	0.00278701	0.317491	0.234266	0.07799
OG0000089	K01052	0.0797012	0.0731227	0.0306097	0.0731227	0.211879	0.10349
OG0004316	K00654	0.0879625	0.0618864	0.00559257	0.0618864	0.199592	0.07216
OG0001078	K00993	0.069603	0.111278	0.00275006	0.111278	0.192442	0.07919
OG0003456	K09881	0.0518919	0.0182439	0.00493663	0.0182439	0.184993	0.01979
OG0004723	K13515	0.0360049	0.0362032	0.0368459	0.100906	0.180385	0.06808
OG0000376	K01897	0.0201922	0.0101065	0.00784505	0.0101065	0.175971	0.02842
OG0000276	K00128	0.0175789	0.0274569	0.0488805	0.0274569	0.17588	0.03188
OG0000593	K00128	0.0756306	0.0665777	0.00987426	0.0665777	0.170223	0.08781
OG0003779	K07511	0.0580162	0.0678545	0.00219758	0.0678545	0.164838	0.05722
OG0002304	K00901	0.0320997	0.0211929	0.0126453	0.0211929	0.163931	0.03627
OG0002457	K01613	0.0195134	0.0135696	0.00417903	0.0135696	0.15651	0.02871
OG0002195	K06130	0.070805	0.012692	0.00648645	0.012692	0.153667	0.05535
OG0002475	K09458	0.0806511	0.0222415	0.0224484	0.0222415	0.153272	0.05996
OG0002766	K00968	0.0780463	0.00413056	0.0126641	0.00413056	0.149402	0.00418
OG0002969	K04710	0.0127853	0.105442	0.00193312	0.105442	0.144827	0.02675
OG0000202	K12350	0.0573856	0.00911978	0.00569274	0.00911978	0.14452	0.05284
OG0005257	K13523	0.0965337	0.00368027	0.0069082	0.00368027	0.135038	0.06709
OG0000523	K08762	0.104541	0.0883571	0.00555627	0.0883571	0.125267	0.10182
OG0000253	K00432	0.00814594	0.00603166	0.00499315	0.00603166	0.123958	0.00794
OG0000291	K10203	0.0192233	0.0743004	0.0607432	0.0743004	0.119889	0.03841
OG0005849	K02961	0.0830695	0.0033926	0.00608228	0.0033926	0.119379	0.03083
OG0003984	K04715	0.107979	0.00294575	0.00212979	0.00294575	0.116632	0.07658
OG0002089	K05542	0.0554826	0.00956008	0.00839331	0.00956008	0.116141	0.05355
OG0000143	K00665	0.0470921	0.0453898	0.00424386	0.0453898	0.115438	0.05137
OG0004481	K15730	0.0449059	0.0173376	0.0277661	0.0334012	0.113416	0.0393
OG0001223	K04967	0.105476	0.100907	0.00579203	0.100907	0.111211	0.08256
OG0000530	K18592	0.0731755	0.00649727	0.00518314	0.00649727	0.110584	0.04256
OG0003111	K15728	0.0892547	0.00264582	0.0030812	0.00264582	0.10579	0.06256
OG0004094	K04734	0.0842836	0.00636102	0.106186	0.00636102	0.105549	0.06404
OG0001201	K00248	0.033388	0.0478824	0.00228668	0.0478824	0.105067	0.03828
OG0002244	K16860	0.149028	0.0712137	0.0793968	0.0712137	0.0980527	0.08788
OG0001222	K00901	0.0618956	0.0040238	0.00258454	0.0040238	0.0974819	0.05384
OG0002262	K14676	0.0563962	0.0475541	0.00279396	0.0475541	0.0961394	0.05645
OG0000489	K06051	0.0207581	0.0507496	0.0073808	0.0507496	0.0953311	0.02733
OG0004560	K11529	0.132695	0.0736435	0.0492793	0.0736435	0.0942002	0.09889
OG0003855	K04711	0.0467486	0.0653932	0.0344508	0.0653932	0.0873429	0.04594
OG0002507	K10703	0.00882595	0.0415754	0.0490894	0.0415754	0.0863137	0.02246
OG0006481	K10703	0.0827172	0.0403026	0.437963	0.0403026	0.086072	0.0594
OG0001702	K01641	0.0500567	0.0379421	0.00262529	0.0379421	0.0815531	0.04757
OG0004871	K08729	0.0553251	0.0670496	0.00352533	0.0670496	0.0750739	0.05326
OG0001415	K04710	0.0436282	0.00396512	0.0274101	0.00396512	0.0747584	0.04231
OG0006472	K08744	NA	0.0290652	0.00894437	0.0290652	0.0732739	0.02148
OG0000061	K14985	0.038175	0.0801871	0.00555065	0.0801871	0.0719189	0.04819
OG0001802	K00006	0.0300436	0.0301747	0.00681916	0.0301747	0.0712586	0.03265
OG0004778	K00995	0.111928	0.0144607	0.00536776	0.0144607	0.0712478	0.06722
OG0004085	K07512	0.048216	0.0220876	0.00260291	0.0220876	0.0710924	0.04235
OG0004288	K00999	0.0244544	0.0510296	0.0884677	0.0510296	0.0681056	0.03286
OG0000271	K01047	0.0128406	0.0690308	0.0196664	0.0690308	0.0672012	0.05222
OG0005263	K13511	0.108163	0.0160261	0.0148083	0.0160261	0.0606706	0.00408
OG0000128	K01897	0.0330818	0.0671342	0.00373851	0.0671342	0.0593298	0.03794
OG0000691	K04714	0.00448493	0.0104578	0.0876411	0.0104578	0.0587372	0.01269
OG0000083	K13356	0.00688017	0.0430446	0.00572875	0.0430446	0.0579176	0.0351
OG0003415	K07515	0.0563061	0.0278099	0.0107787	0.0278099	0.0565734	0.04204
OG0001489	K18695	0.0355825	0.0313974	0.00531658	0.0313974	0.054815	0.03562
OG0000957	K08765	0.00399573	0.0145613	0.00324435	0.0145613	0.0520122	0.03161
OG0001506	K09479	0.0500234	0.0328519	0.00158766	0.0328519	0.0514108	0.04113
OG0003211	K14085	0.0546083	0.0521849	0.00150318	0.0521849	0.0472646	0.03634
OG0005606	K13514	0.13259	0.00441838	0.0491279	0.00441838	0.0448306	0.06043
OG0003447	K00993	0.116218	0.00232155	0.0761669	0.00232155	0.0445019	0.06961
OG0001216	K00022	0.0630553	0.0343899	0.00753459	0.0343899	0.0423314	0.03905
OG0000909	K10251	0.0865794	0.0852782	0.0050325	0.0852782	0.0402438	0.0733
OG0000432	K10251	0.0591539	0.0344465	0.0102464	0.0344465	0.0379765	0.03639
OG0001027	K00232	0.0524192	0.021326	0.00193953	0.021326	0.0354154	0.04278
OG0004606	K10258	0.0542512	0.0568892	0.180268	0.0568892	0.0333941	0.03881
OG0001653	K07509	0.0749332	0.0414675	0.0166418	0.0414675	0.0318395	0.0477
OG0002293	K10258	0.0554346	0.0280278	0.0133301	0.0280278	0.0271391	0.04404
OG0003410	K00252	0.0407811	0.0125794	0.00433158	0.0125794	0.0271052	0.02468
OG0002234	K14286	0.0672988	0.00169697	0.00164536	0.00169697	0.025421	0.0436
OG0000112	K00507	0.0059927	0.00719412	0.00412752	0.00719412	0.0250847	0.0071
OG0001876	K00111	0.0315405	0.0188373	0.00140774	0.027999	0.0249388	0.02683
OG0001226	K13506	0.0216697	0.0338665	0.0311296	0.0338665	0.024845	0.02873
OG0000209	K11155	0.0782545	0.0660916	0.00587889	0.0660916	0.0221358	0.05629
OG0003328	K00019	0.00341631	0.00893511	0.00693196	0.00893511	0.0206896	0.00882
OG0000195	K01904	0.17279	0.00582113	NA	0.010717	0.0194796	0.01083
OG0002029	K01201	0.0588892	0.01129	0.0530829	0.01129	0.0191648	0.03756
OG0000636	K00121	0.0186543	0.01427	0.00733595	0.01427	0.0180388	0.01344
OG0002980	K00981	0.0468142	0.0162492	0.0317758	0.0162492	0.0168464	0.03136
OG0004479	K04708	0.124074	0.00338108	0.17206	0.00338108	0.0155732	0.00481
OG0000833	K00864	0.00282997	0.0115129	0.0374473	0.0115129	0.0115637	0.01142
OG0000681	K16765	0.00326963	0.00263532	0.00337326	0.00263532	0.00920517	0.00894
OG0000154	K00666	0.00469923	0.00835059	0.0176726	0.00835059	0.00703584	0.00693
OG0002398	K01074	0.00215221	0.076438	0.00261666	0.0357578	0.00155545	0.06272
OG0003183	K00894	0.0029944	0.00369889	0.00347187	0.00369889	0.0001	0.00346
OG0004060	K00901	0.0723531	0.0246981	0.0252759	0.0246981	NA	0.04896
OG0003538	K06129	0.0606504	0.00274529	0.00225679	0.00274529	NA	0.04591
OG0001585	K13517	NA	0.104032	0.0125641	0.104032	0.279634	0.08975
OG0001767	K01047	0.0680787	0.0077155	0.00472835	0.0077155	0.253258	0.00941
OG0000048	K14073	0.00557694	0.051955	0.00740231	0.051955	0.0415059	0.01211

## Sheet: Supplementary Figure 1
Gene Ontology enrichment of PSGs
Group	Term	Database	ID	Input number	Background number	GeneRatio	P-Value	Corrected P-Value
Plant	intracellular	Gene Ontology	GO:0005622	190	5342	0.0355672	3.5e-37	1.2e-33
Plant	cellular process	Gene Ontology	GO:0009987	205	6363	0.0322175	1.24e-35	2.12e-32
Plant	cytoplasm	Gene Ontology	GO:0005737	145	3403	0.0426095	7.47e-33	8.53e-30
Plant	cellular metabolic process	Gene Ontology	GO:0044237	158	4425	0.0357062	6.58e-28	5.63e-25
Plant	metabolic process	Gene Ontology	GO:0008152	173	5237	0.0330342	9.75e-28	6.68e-25
Plant	organelle	Gene Ontology	GO:0043226	160	4573	0.034988	2.09e-27	1.19e-24
Plant	intracellular organelle	Gene Ontology	GO:0043229	155	4404	0.0351953	1.95e-26	9.55e-24
Plant	cellular anatomical entity	Gene Ontology	GO:0110165	207	7453	0.0277741	3.79e-26	1.62e-23
Plant	membrane-bounded organelle	Gene Ontology	GO:0043227	143	4041	0.0353873	8.19e-24	3.11e-21
Plant	organic substance metabolic process	Gene Ontology	GO:0071704	157	4797	0.0327288	1.98e-23	6.8e-21
Plant	intracellular membrane-bounded organelle	Gene Ontology	GO:0043231	136	3744	0.0363248	2.58e-23	8.02e-21
Plant	biosynthetic process	Gene Ontology	GO:0009058	93	2130	0.043662	1.04e-19	2.85e-17
Plant	organic substance biosynthetic process	Gene Ontology	GO:1901576	92	2095	0.0439141	1.24e-19	3.15e-17
Plant	cellular biosynthetic process	Gene Ontology	GO:0044249	91	2075	0.0438554	2.34e-19	5.53e-17
Plant	catalytic activity	Gene Ontology	GO:0003824	129	3794	0.0340011	3.12e-19	6.89e-17
Plant	binding	Gene Ontology	GO:0005488	144	4564	0.0315513	3.74e-19	7.76e-17
Plant	primary metabolic process	Gene Ontology	GO:0044238	141	4472	0.0315295	1.43e-18	2.79e-16
Plant	organonitrogen compound biosynthetic process	Gene Ontology	GO:1901566	54	841	0.0642093	9.93e-18	1.84e-15
Plant	nitrogen compound metabolic process	Gene Ontology	GO:0006807	135	4278	0.0315568	1.55e-17	2.73e-15
Plant	cellular nitrogen compound metabolic process	Gene Ontology	GO:0034641	94	2478	0.0379338	5.19e-16	8.66e-14
Plant	macromolecule metabolic process	Gene Ontology	GO:0043170	123	3925	0.0313376	2.7e-15	4.3e-13
Plant	heterocyclic compound binding	Gene Ontology	GO:1901363	89	2373	0.0375053	8.89e-15	1.35e-12
Plant	organic cyclic compound binding	Gene Ontology	GO:0097159	89	2387	0.0372853	1.25e-14	1.82e-12
Plant	cellular macromolecule metabolic process	Gene Ontology	GO:0044260	100	2939	0.0340252	4.1e-14	5.73e-12
Plant	mitochondrion	Gene Ontology	GO:0005739	43	724	0.0593923	4.14e-13	5.56e-11
Plant	cellular component organization or biogenesis	Gene Ontology	GO:0071840	90	2609	0.034496	7.12e-13	9.2e-11
Plant	organonitrogen compound metabolic process	Gene Ontology	GO:1901564	95	2861	0.0332052	1.08e-12	1.34e-10
Plant	protein-containing complex	Gene Ontology	GO:0032991	86	2484	0.0346216	2.46e-12	2.95e-10
Plant	heterocycle metabolic process	Gene Ontology	GO:0046483	77	2090	0.0368421	2.86e-12	3.29e-10
Plant	small molecule binding	Gene Ontology	GO:0036094	47	906	0.0518764	2.93e-12	3.29e-10
Predator	intracellular	Gene Ontology	GO:0005622	40	5342	0.00748783	2.98e-10	5.08e-07
Predator	cellular anatomical entity	Gene Ontology	GO:0110165	45	7453	0.00603784	6.09e-09	5.19e-06
Predator	binding	Gene Ontology	GO:0005488	34	4564	0.00744961	4.7e-08	2.67e-05
Predator	cytoplasm	Gene Ontology	GO:0005737	29	3403	0.00852189	6.35e-08	2.71e-05
Predator	metabolic process	Gene Ontology	GO:0008152	35	5237	0.00668322	4.29e-07	0.000146389
Predator	cellular process	Gene Ontology	GO:0009987	38	6363	0.00597203	1.5e-06	0.000324267
Predator	biological regulation	Gene Ontology	GO:0065007	28	3683	0.0076025	1.5e-06	0.000324267
Predator	cellular metabolic process	Gene Ontology	GO:0044237	31	4425	0.00700565	1.52e-06	0.000324267
Predator	intracellular membrane-bounded organelle	Gene Ontology	GO:0043231	28	3744	0.00747863	2.12e-06	0.000369991
Predator	protein binding	Gene Ontology	GO:0005515	20	2018	0.0099108	2.17e-06	0.000369991
Predator	cellular component disassembly	Gene Ontology	GO:0022411	6	122	0.0491803	3.22e-06	0.000498497
Predator	protein-containing complex disassembly	Gene Ontology	GO:0032984	5	68	0.0735294	3.51e-06	0.000498497
Predator	intracellular organelle	Gene Ontology	GO:0043229	30	4404	0.00681199	5e-06	0.000611518
Predator	anion binding	Gene Ontology	GO:0043168	13	912	0.0142544	5.02e-06	0.000611518
Predator	macromolecule metabolic process	Gene Ontology	GO:0043170	28	3925	0.00713376	5.59e-06	0.000635463
Predator	primary metabolic process	Gene Ontology	GO:0044238	30	4472	0.00670841	6.97e-06	0.000709182
Predator	nucleotide binding	Gene Ontology	GO:0000166	12	800	0.015	7.49e-06	0.000709182
Predator	nucleoside phosphate binding	Gene Ontology	GO:1901265	12	800	0.015	7.49e-06	0.000709182
Predator	regulation of biological process	Gene Ontology	GO:0050789	25	3285	0.00761035	8.31e-06	0.000735454
Predator	nitrogen compound metabolic process	Gene Ontology	GO:0006807	29	4278	0.00677887	9.4e-06	0.000735454
Predator	organic substance metabolic process	Gene Ontology	GO:0071704	31	4797	0.00646237	9.42e-06	0.000735454
Predator	cellular protein complex disassembly	Gene Ontology	GO:0043624	4	38	0.105263	9.51e-06	0.000735454
Predator	membrane-bounded organelle	Gene Ontology	GO:0043227	28	4041	0.00692898	1.01e-05	0.000735454
Predator	ribonucleotide binding	Gene Ontology	GO:0032553	11	686	0.016035	1.04e-05	0.000735454
Predator	organelle	Gene Ontology	GO:0043226	30	4573	0.00656025	1.13e-05	0.000768089
Predator	cellular nitrogen compound metabolic process	Gene Ontology	GO:0034641	21	2478	0.00847458	1.31e-05	0.000856904
Predator	regulation of microtubule depolymerization	Gene Ontology	GO:0031114	3	12	0.25	1.36e-05	0.000861126
Predator	anatomical structure development	Gene Ontology	GO:0048856	20	2290	0.00873362	1.49e-05	0.000898854
Predator	cellular macromolecule metabolic process	Gene Ontology	GO:0044260	23	2939	0.00782579	1.53e-05	0.000898854
Predator	microtubule depolymerization	Gene Ontology	GO:0007019	3	14	0.214286	2.03e-05	0.00115303
Blood	intracellular	Gene Ontology	GO:0005622	54	5342	0.0101086	2.83e-14	5.87e-11
Blood	cellular process	Gene Ontology	GO:0009987	56	6363	0.00880088	2.4e-12	2.49e-09
Blood	cellular metabolic process	Gene Ontology	GO:0044237	46	4425	0.0103955	1.35e-11	9.35e-09
Blood	organelle	Gene Ontology	GO:0043226	45	4573	0.00984037	2.15e-10	1.11e-07
Blood	membrane-bounded organelle	Gene Ontology	GO:0043227	42	4041	0.0103935	3.02e-10	1.26e-07
Blood	cellular component organization or biogenesis	Gene Ontology	GO:0071840	33	2609	0.0126485	7.79e-10	2.7e-07
Blood	intracellular organelle	Gene Ontology	GO:0043229	43	4404	0.00976385	1.17e-09	3.47e-07
Blood	cellular anatomical entity	Gene Ontology	GO:0110165	56	7453	0.00751375	3.14e-09	8.16e-07
Blood	binding	Gene Ontology	GO:0005488	43	4564	0.00942156	3.79e-09	8.75e-07
Blood	cellular component organization	Gene Ontology	GO:0016043	31	2477	0.0125151	4.54e-09	9.42e-07
Blood	metabolic process	Gene Ontology	GO:0008152	46	5237	0.00878365	5.82e-09	1.1e-06
Blood	intracellular membrane-bounded organelle	Gene Ontology	GO:0043231	38	3744	0.0101496	9.75e-09	1.69e-06
Blood	primary metabolic process	Gene Ontology	GO:0044238	41	4472	0.00916816	3.11e-08	4.79e-06
Blood	heterocyclic compound binding	Gene Ontology	GO:1901363	29	2373	0.0122208	3.23e-08	4.79e-06
Blood	organic cyclic compound binding	Gene Ontology	GO:0097159	29	2387	0.0121491	3.68e-08	5.09e-06
Blood	cytoplasm	Gene Ontology	GO:0005737	35	3403	0.010285	4.4e-08	5.71e-06
Blood	organic substance metabolic process	Gene Ontology	GO:0071704	42	4797	0.00875547	7.12e-08	8.7e-06
Blood	cellular component biogenesis	Gene Ontology	GO:0044085	20	1225	0.0163265	1.06e-07	1.22e-05
Blood	positive regulation of cellular process	Gene Ontology	GO:0048522	20	1235	0.0161943	1.21e-07	1.32e-05
Blood	gene expression	Gene Ontology	GO:0010467	25	2010	0.0124378	3.2e-07	3.28e-05
Blood	cellular nitrogen compound metabolic process	Gene Ontology	GO:0034641	28	2478	0.0112994	3.32e-07	3.28e-05
Blood	cellular component assembly	Gene Ontology	GO:0022607	18	1077	0.0167131	3.84e-07	3.63e-05
Blood	nitrogen compound metabolic process	Gene Ontology	GO:0006807	38	4278	0.00888265	4.04e-07	3.65e-05
Blood	positive regulation of biological process	Gene Ontology	GO:0048518	20	1388	0.0144092	7.66e-07	6.63e-05
Blood	organelle organization	Gene Ontology	GO:0006996	22	1684	0.0130641	9.45e-07	7.85e-05
Blood	biological regulation	Gene Ontology	GO:0065007	34	3683	0.00923161	1.14e-06	9.14e-05
Blood	nucleobase-containing compound metabolic process	Gene Ontology	GO:0006139	24	2018	0.011893	1.36e-06	0.000104856
Blood	mitotic cell cycle	Gene Ontology	GO:0000278	11	431	0.025522	2.05e-06	0.000152188
Blood	heterocycle metabolic process	Gene Ontology	GO:0046483	24	2090	0.0114833	2.54e-06	0.000181727
Blood	asymmetric cell division	Gene Ontology	GO:0008356	6	91	0.0659341	3.14e-06	0.000210763
Fat	cellular process	Gene Ontology	GO:0009987	75	6363	0.0117869	9.25e-14	2e-10
Fat	membrane-bounded organelle	Gene Ontology	GO:0043227	56	4041	0.013858	1.1e-11	1.19e-08
Fat	organelle	Gene Ontology	GO:0043226	59	4573	0.0129018	3.74e-11	2.7e-08
Fat	intracellular	Gene Ontology	GO:0005622	64	5342	0.0119805	5.65e-11	3.06e-08
Fat	intracellular membrane-bounded organelle	Gene Ontology	GO:0043231	52	3744	0.0138889	1.14e-10	4.92e-08
Fat	cytoplasm	Gene Ontology	GO:0005737	49	3403	0.0143991	1.73e-10	6.26e-08
Fat	intracellular organelle	Gene Ontology	GO:0043229	56	4404	0.0127157	3.78e-10	1.14e-07
Fat	organelle organization	Gene Ontology	GO:0006996	33	1684	0.0195962	4.22e-10	1.14e-07
Fat	cellular component organization	Gene Ontology	GO:0016043	40	2477	0.0161486	8.68e-10	2.09e-07
Fat	cellular component organization or biogenesis	Gene Ontology	GO:0071840	41	2609	0.0157148	1.08e-09	2.33e-07
Fat	cellular metabolic process	Gene Ontology	GO:0044237	55	4425	0.0124294	1.58e-09	3.11e-07
Fat	mitochondrion	Gene Ontology	GO:0005739	21	724	0.0290055	1.94e-09	3.5e-07
Fat	electron transport chain	Gene Ontology	GO:0022900	10	118	0.0847458	4.19e-09	6.98e-07
Fat	cellular respiration	Gene Ontology	GO:0045333	10	123	0.0813008	6.09e-09	9.41e-07
Fat	generation of precursor metabolites and energy	Gene Ontology	GO:0006091	12	219	0.0547945	1.15e-08	1.66e-06
Fat	cellular anatomical entity	Gene Ontology	GO:0110165	72	7453	0.00966054	2.89e-08	3.82e-06
Fat	energy derivation by oxidation of organic compounds	Gene Ontology	GO:0015980	10	147	0.0680272	3e-08	3.82e-06
Fat	metabolic process	Gene Ontology	GO:0008152	58	5237	0.011075	3.45e-08	4.15e-06
Fat	mitochondrial protein complex	Gene Ontology	GO:0098798	12	255	0.0470588	5.72e-08	6.52e-06
Fat	mitochondrial respirasome	Gene Ontology	GO:0005746	8	83	0.0963855	6.35e-08	6.88e-06
Fat	respiratory chain complex	Gene Ontology	GO:0098803	8	84	0.0952381	6.93e-08	7.14e-06
Fat	respirasome	Gene Ontology	GO:0070469	8	85	0.0941176	7.54e-08	7.42e-06
Fat	regulation of biological process	Gene Ontology	GO:0050789	43	3285	0.0130898	8.79e-08	8.27e-06
Fat	respiratory electron transport chain	Gene Ontology	GO:0022904	8	88	0.0909091	9.68e-08	8.73e-06
Fat	organelle membrane	Gene Ontology	GO:0031090	18	679	0.0265096	1.22e-07	1.06e-05
Fat	protein-containing complex subunit organization	Gene Ontology	GO:0043933	17	605	0.0280992	1.29e-07	1.07e-05
Fat	regulation of organelle organization	Gene Ontology	GO:0033043	13	341	0.0381232	1.63e-07	1.31e-05
Fat	negative regulation of biological process	Gene Ontology	GO:0048519	25	1317	0.0189825	1.81e-07	1.4e-05
Fat	ATP metabolic process	Gene Ontology	GO:0046034	9	144	0.0625	3.01e-07	2.25e-05
