# Supplementary material for: Comparative analysis of mite genomes reveals positive selection for diet adaptation
Source: Commun Biol. 2021 Jun 3;4:668. doi: 10.1038/s42003-021-02173-3 (PMC8175442; doi:10.1038/s42003-021-02173-3)
Supplement: Supplementary file 6 — Supplementary Data 3 [file 42003_2021_2173_MOESM6_ESM.xls]

## Sheet: Top 200 gene list
Top 200 most highly expressed genes in four population of spider mite
Gene_ID	FPKM Value																Median_FPKM
	RO1_1	RO1_2	RO1_3	RO1_4	IT2_1	IT2_2	IT2_3	IT2_4	IT3_1	IT3_2	IT3_3	IT3_4	ES1_1	ES1_2	ES1_3	ES1_4
teurt03369	15947.5	14929.5	14942	14940.1	18595.3	16857.9	16720.2	16477.9	9349.46	8177.87	9169.03	7138.92	16489.4	16083.1	17296.2	15463.1	15705.3
teurt01783	8785.44	8234.53	9044.34	9622.32	7497.78	5997.75	5771.66	6244.81	10066.7	10271.7	11894	9340.25	12349.8	12827.5	14404.3	10348.6	9481.28
teurt05670	5667.25	5433.79	5399.41	5699.75	9380.75	7461.8	7674.06	8448.96	7548.9	6806.19	10143.6	8481.59	11339.6	13060.5	12408.4	11743.7	8061.51
teurt07542	5178.5	5046.87	4821.44	4797.07	5666.05	5015.02	4816.16	4614.55	5097.91	4833.24	5576.2	5001.73	4645.18	4601.67	4735.69	4373.8	4827.34
teurt11048	4644.46	4251.18	5149.93	5474.86	3803.88	3999.86	4619.74	4347.05	4017.32	3274.26	4762.15	4348.37	4787.32	4682.41	5939.68	5324.99	4632.1
teurt00320	6684.26	6600.62	7191.89	7556.93	12917	12152.6	12002.9	11474.5	525.491	441.929	531.666	537.192	884.23	786.848	956.846	784.304	3778.73
teurt06722	2662.3	2557.04	2740.54	2759.47	4794.76	4404.47	4094.88	4424.2	3115.84	2864.93	3848.17	3563.34	4527.33	3713.68	4355.19	3802.26	3757.97
teurt02598	3402.17	4112.76	3662.63	4060.16	2765.72	2530.27	3548.72	2995.49	4460.7	3185.35	2974.08	3436.71	2631.47	3863.34	2647.64	4361.54	3419.44
teurt02473	3074.36	2767.52	3121.13	3057.22	3134.58	2983.7	3110.79	3232.77	2891.13	2269.84	3422.09	3113.12	3466.08	3452.58	3579.34	3610.01	3117.12
teurt00110	3059.57	3275.69	2682.37	2775.37	1829.01	2809.27	1947.98	2323.19	7581.33	7033.46	6865.98	6818.91	2524.09	3891.23	2372.68	3565.55	2934.42
teurt05848	3588.59	3533.4	3595.58	2797.96	1931.53	2319.08	2257.46	2135.87	5293.2	4028.31	5161.33	4746.14	2910.02	2517.39	2523.87	2933.99	2922.01
teurt08535	2731.8	2453.98	2637.49	3051.11	3006.25	2642.03	2782.82	2931.8	2365.83	2184.92	2624.04	2242.04	3093.94	2926.3	3493.78	3072.95	2757.31
teurt11252	2548.59	2649.3	2208.41	2171.5	6951.78	6800.52	7652.53	5780.73	3695.59	2555.8	2443.98	2971.62	1171.45	1020.11	1009.88	1461.9	2552.2
teurt08338	3134.84	3482.93	2583.71	2811.13	2838.89	2768	3452.79	2582.81	2290.05	1397.03	1270.04	1892.38	1066.88	1277.82	995.63	1607.65	2436.43
teurt00028	2619.54	2505.41	2541.58	2652.25	2138.01	2257.63	2138.01	2060.74	2060.86	1726.13	2030.03	1740.13	3353.94	3127.72	3717.33	2892.79	2381.52
teurt03041	2091	1870.87	1833.64	1819.83	2519.66	2365.77	1990.56	1927.34	2616.23	2250.37	2745.06	2316.5	4212.02	4065.26	4728.53	3827.51	2341.14
teurt10525	5067.72	4629.09	4554.04	4580.56	946.875	882.937	810.466	1053.34	2677.78	2225.85	3066.78	3027.43	1925.93	1986.2	1789.03	2282.81	2254.33
teurt07289	1516.79	1428.36	1670.34	1706.39	2706.52	2458.14	2403.2	2608.98	1902.51	1634.55	2051.73	1854.04	2915.93	2757.46	2785.91	2595.68	2227.47
teurt06717	1886.95	1676.47	1876.28	2009.95	3676.14	3389.28	3299.69	3460.4	1977.52	1833.08	2331.59	2117.03	2334.44	2353.15	2349.25	2064.16	2224.31
teurt11320	2071.34	2199.56	1777.26	1647.14	2221.85	2653.73	2164.89	2096.97	3611.35	2128.46	2098.83	2724.75	2232.02	1456.28	2018.57	2671.91	2146.68
teurt07350	2490.51	2081.51	2106.55	2113.61	2226.85	2000.77	1958.51	1977.74	2089.7	1924.56	2357.48	2108.92	3211.69	2558.98	3368.74	2561.25	2111.27
teurt09143	2779.17	2567.1	2450.17	2695.09	2109.65	1853.83	1984.19	1918.28	2075.81	1706.81	1841.81	1776.56	1950.89	2498.67	2091.49	2163.77	2083.65
teurt05232	2314.65	2032.06	2138.42	2204.2	2560.62	2456.13	2420.1	2605	1187.6	1166.22	1579.08	1484.43	1945.81	1769.05	2128.91	1788.88	2080.48
teurt07288	2269.63	2109.69	2298.41	2267.11	1560.88	1496.89	1636.36	1667.2	1727.62	1246.92	1630.67	1596.61	2503.39	2341.4	2385.47	2597.8	1918.65
teurt03875	2575.34	2315.07	2455.61	2315.33	689.948	725.771	860.13	923.541	2274.91	1402.93	2077.38	2031.63	1883.76	1648.97	1835.36	1733.13	1859.56
teurt00234	2316.72	1855.91	1888.04	1887.55	1073.43	1019.6	992.415	1175.62	2356.58	1737.03	2346.29	2102.16	2011.33	1840.16	1724.99	1781.1	1848.04
teurt08142	1317.88	1175.29	1179.59	1287.71	2662.58	2568.85	2361.46	2721.73	1030.6	833.556	1041.35	916.726	2634.18	2835.21	3245.18	2575.64	1839.67
teurt05727	954.963	891.946	874.889	915.128	1776.76	2038.91	1930.11	1906.46	1738.63	1562.52	1792.64	1817.62	1995.02	1885.22	2024.17	1878.56	1805.13
teurt00239	3182.34	2762.62	2775.2	2764.76	385.306	365.223	367.209	581.615	1025.06	608.979	1059.13	1045.5	2968.25	2503.25	2779.57	2800.7	1781.19
teurt05767	1892.04	1786.57	1863.81	1913.03	1701.41	1734.79	1796.27	1696.61	1766.53	1341.03	1801.81	1594.48	1490.04	1345.21	1474.49	1409.14	1718.1
teurt04439	1748.35	1486.92	1596.14	1547.23	1579.36	1631.72	1539.33	1653.42	1772.64	1592.94	1988.8	1783.7	2085.9	2095.71	1988.18	1903.79	1700.88
teurt03042	2028.42	1735.97	1714.7	1766.97	1574.93	1551.42	1581.81	1426.2	1403.99	1167.78	1334.59	1150.65	2039.12	1941.17	2152.32	1878.11	1648.26
teurt01393	1911.59	1682.75	1770.7	1721.57	1459.8	1462.23	1318.78	1476.79	1345.88	1296.73	1598.3	1328.3	1921.97	2218.04	1767.06	1725.58	1640.53
teurt10420	1165.22	1200.47	1274.84	1401.75	3284.18	2867.59	2529.57	2835.74	1658.75	1674.2	2101.71	1904.51	1393.39	1282.74	1582.49	1240.06	1620.62
teurt00555	1844.13	1419.65	1622.47	2077.22	1531.82	1356.58	1349.5	1596.34	1275.87	1117.02	1600.5	1339.52	1601.45	1640.63	1976.79	1417.21	1564.08
teurt06708	1216.62	1071.94	1057.76	1517.6	2273.38	1917.08	1951.58	2166.86	716.128	572.34	758.375	777.278	1728.01	1886.1	1572.45	1586.89	1545.03
teurt02576	1365.98	1059.65	1229.17	1232.48	1032.53	1057.98	913.16	1158.07	2557.04	1683.46	2023.1	1873.95	2324.23	2910.86	2376.46	2367.23	1524.72
teurt05768	1392	1356.02	1462.14	1493.68	1299.15	1276.63	1368.36	1255.6	1942.81	1422.13	1918.46	1741.44	2013.71	1728.5	2065.48	1905.42	1477.91
teurt05728	1545.08	1401.29	1456.6	1492.57	2932.3	2710.38	2769.12	2716.54	606.599	563.223	752.389	759.388	1448.48	1470.55	1602.15	1419.26	1463.57
teurt09553	669.821	592.492	651.496	590.084	2028.24	2010.58	1933.59	1902.42	1063.18	1060.34	1382.91	1215.93	1837.32	1514.07	1757.79	1490.61	1436.76
teurt10696	1431.11	1514.5	1530.06	1426.05	1269.22	1351.37	1249.83	1334.2	1182.12	1094.62	1572.24	1399.49	1558.15	1733.33	1420.66	1468.98	1423.36
teurt00238	2506.71	2214.79	2170.78	2125.27	182.521	150.505	154.537	274.928	1103.33	696.252	1004.36	946.996	1938.41	1736.15	1709.79	1748.44	1406.56
teurt04358	1625.16	1453.71	1678.53	3223.99	2107.31	1678.93	1796.37	1867.16	1326.49	670.023	722.275	827.62	986.072	1060.97	1058.5	646.376	1390.1
teurt04922	1455.22	1379.1	1499.62	1604.72	1467.95	1493.38	1476.65	1576.31	1263.6	1032.84	1390.61	1323.55	1322.1	1336.76	1319.27	1377.42	1384.86
teurt09183	1734.87	1481.58	1632.37	1835.3	1366.92	1389.86	1459.54	1425.14	1388.04	855.08	1070.51	1048.29	892.096	867.467	982.943	878.628	1377.48
teurt04124	1394.06	1466.46	1395.68	1271.63	1221.62	1330.92	1272.52	1260.68	1353.79	1157.66	1460.27	1403.89	1388.81	1580.82	1269.48	1448.39	1371.3
teurt00685	1185.78	1117.36	1295.02	1373.16	1328.77	1289.2	1300.05	1383.71	1136.1	967.519	1425.36	1309.43	1820.46	1589.68	1910.28	1651.18	1319.1
teurt03040	1168.91	1099.58	1276.51	1454.19	1177	1061.84	1134.26	1158.98	1331.83	1217.21	1832.55	1461.94	2155.5	1986.99	2888.71	1795.52	1304.17
teurt11210	1325.35	1349.83	1435.37	1330.19	977.007	1060.64	1128.1	1104.49	1207.61	1012.04	1344.56	1398.74	1271.38	1338.72	1225.76	1365.42	1298.37
teurt00930	973.871	870.475	993.507	1189.55	648.504	590.57	606.677	744.494	1764.43	1352.38	2067.12	1766.22	1569	1401.78	1755.84	1367.64	1270.97
teurt01083	1396.56	1309.39	1272.35	1265.32	1137.55	1143.44	1021.02	1113.21	1185.32	1095.05	1304.8	1208.9	1611.79	1581.96	1537.3	1360.32	1268.84
teurt09274	1213.7	1201.74	1249.94	1130.93	1340.21	1318.39	1318.07	1265.76	1142.41	869.145	1085.37	1161.85	1508.11	1328.59	1556.22	1466.23	1257.85
teurt05646	2115.55	1830.51	1671.74	1525.67	326.321	306.855	287.692	388.168	1725.43	1319.75	1785.89	1765.01	1073.91	1041.77	980.636	1045.54	1196.83
teurt02764	1248.1	1111.05	1387.34	1645.52	981.2	949.202	929.766	1068.39	916.788	837.345	1198.19	1008.56	1365.25	1250.31	1574.58	1128.69	1119.87
teurt00751	473.852	431.264	543.886	517.815	1401.25	1292.91	1165.7	1263.07	818.315	673.584	1052.91	949.674	1825.29	1448.59	1926.97	1642.04	1109.31
teurt02515	968.552	858.245	998.131	1105.09	1376.04	1259.42	1491.4	1510.27	537.737	487.307	680.7	516.446	1231.95	1231.82	1394.29	1101.99	1103.54
teurt04153	1103.1	1044.33	1071.38	1241.63	1201.62	1085.49	1087.11	1169.47	1006.12	845.261	1103.73	1001.2	1097.74	1125.88	1161.96	1034.46	1092.42
teurt00233	1576.93	1383.95	1402.18	1458.68	743.007	703.714	725.815	801.357	1686.4	1230.64	1869.32	1701.57	911.585	864.298	885.084	929.613	1080.13
teurt02948	1198.06	988.961	1072.61	1036.53	826.628	805.346	795.433	908.145	1079.94	860.164	1221.31	1047.67	1518.06	1221.02	1631.11	1256.35	1060.14
teurt02054	1264.07	1116.65	1308.36	1428.71	1029.64	939.364	994.451	1085.55	918.629	808.327	1147.86	1002.55	1068.67	1006.39	1164.41	945.588	1049.16
teurt02972	986.805	913.525	1114.35	1402.81	664.504	675.125	779.611	737.751	879.046	930.357	1346.01	1084.53	1445.15	1187.94	1981.32	1173.56	1035.67
teurt07243	1004.79	962.212	1107.39	1116.28	760.327	747.335	784.44	800.404	982.997	933.792	1255.14	1060.92	1780.08	1489.72	2130.49	1414.13	1032.86
teurt05471	726.65	662.056	669.639	670.246	1230.01	1152.42	1016.53	1057.43	1013.84	861.378	1041.84	1018.29	1285.56	1113.79	1293.76	1083.96	1030.07
teurt01185	1073.09	994.687	1233.26	1473.9	542.63	528.613	503.942	607.807	885.073	786.121	1212.43	1035.88	1321.22	1110.62	1730.93	1015.58	1025.73
teurt09635	976.274	834.493	1081.88	1275.93	953.489	912.928	874.785	1032.67	752.75	749.505	1153.06	988.765	1718.34	1311.41	2156.85	1328	1010.72
teurt05743	1027.86	964.166	1134.6	1172.86	1214.53	1227.58	1174.97	1225.07	792.305	735.936	983.792	851.738	948.237	935.703	1126.49	845.98	1005.83
teurt03269	1197.42	1011.12	1215.66	1430.85	978.428	880.233	860.498	939.128	883	842.31	1128.09	931.017	1102.73	1014.75	1375.4	895.726	994.774
teurt02540	1292.45	1002.5	1326.64	1639.65	968.478	880.442	868.516	986.24	990.693	858.85	1288.48	1058.37	985.672	915.125	1241.71	812.593	988.466
teurt09464	1209.59	1003.44	1242.87	1473.26	993.37	862.867	892.451	1028.2	796.777	712.599	1055.94	903.348	965.459	862.86	1197.5	827.202	979.414
teurt09543	886.037	954.234	1039.23	1108.49	763.854	790.251	912.348	865.687	927.236	788.662	1010.13	1000.74	1261.77	1227.71	1461.04	1408.61	977.487
teurt10592	1181.15	1115.89	981.196	886.712	766.762	830.682	749.196	737.062	1304.1	1072.56	1169.47	1184.15	973.565	1039.71	823.741	933.667	977.38
teurt07287	1321.95	976.365	1340.5	1158.64	748.765	635.079	871.596	735.667	913.375	660.977	977.781	965.352	2499.36	2104.53	2396.3	2518.29	977.073
teurt07265	0.280495	0	3.14545	0.11923	334.336	349.395	478.512	385.369	2412.98	2279.72	2578.38	2163.01	1678.16	1971.44	2148.11	1471.42	974.966
teurt01396	1129.93	967.059	1066.75	1197.76	867.688	809.566	785.003	852.796	959.323	865.98	1075.37	985.835	1001.84	966.852	1054.26	890.824	966.956
teurt10314	978.226	859.954	968.343	1110.5	717.473	627.389	618.008	775.437	700.335	726.878	1127.37	954.144	1087.03	1050.18	1482.3	979.401	961.244
teurt10687	1081.46	940.234	1082.86	1224.87	1101.84	928.952	958.103	1041.23	837.029	719.523	1012.83	919.215	877.894	873.314	987.292	852.136	949.168
teurt00942	951.641	821.123	928.072	934.941	706.848	724.479	667.319	764.749	1001	880.157	1258.08	1021.34	1644.07	1588.86	1860.58	1409.52	943.291
teurt02063	957.781	998.473	928.196	853.839	905.641	907.65	836.993	835.415	1019.33	861.805	1050.36	1046.54	1025.1	1045.56	900.548	959.103	942.988
teurt07209	1001.75	935.936	946.248	934.92	933.405	912.688	892.629	853.369	957.252	753.409	956.687	963.379	819.054	703.704	765.472	815.717	923.046
teurt05082	939.774	955.471	1057.07	995.407	1119.96	1044.26	1066.47	949.023	860.672	704.297	870.772	860.194	901.804	750.14	830.955	845.625	920.789
teurt06964	820.894	788.711	904.147	858.639	719.122	753.033	717.769	740.398	1017.92	928.25	1150.25	1011.83	1079.73	1153.67	1136.64	937.871	916.198
teurt04344	1280.54	1102.2	1020.94	980.055	753.142	657.453	649.831	742.106	845.007	613.156	812.017	761.009	1052.78	1002.35	994.552	975.516	910.261
teurt03932	692.689	747.029	775.145	753.146	1469	1314.94	1335.33	1403.11	1188.01	1042.93	1257.97	1276.28	483.335	460.061	483.786	495.224	909.038
teurt01256	1029.98	843.271	1073.01	1215.88	908.013	827.843	849.928	972.005	914.604	818.587	1192.19	1041.21	743.838	732.625	907.596	734.855	907.804
teurt10062	1086.61	891.157	990.611	1179.76	766.778	696.808	673.592	804.742	884.494	760.703	911.333	790.2	1289.52	1438.95	1355.54	1209.33	901.245
teurt05269	1039.34	942.337	1032.52	1156.16	831.571	745.859	757.44	834.023	917.378	781.285	1029.3	885.185	876.156	914.525	916.013	826.718	899.855
teurt00461	995.896	897.527	957.418	1060.25	2661.44	2820.83	2749.18	2968.72	327.028	281.263	315.812	251.509	803.027	740.564	898.943	743.164	898.235
teurt05321	1162.08	931.795	1224.1	1507.47	849.938	769.272	796.564	912.315	759.781	711.567	1089.67	893.587	873.39	880.791	1113.32	758.683	887.189
teurt03351	954.717	865.73	938.086	1002.21	736.381	712.385	774.862	756.936	909.298	747.604	912.128	864.868	862.616	887.204	943.576	904.959	876.467
teurt08025	977.949	876.89	1123.41	1211.05	834.288	739.125	783.708	873.963	657.854	662.834	1114.87	950.476	941.635	846.195	1187.49	860.915	875.427
teurt05393	1065.49	862.292	1042.24	1204.27	831.585	745.006	712.371	782.92	916.06	865.563	1107.93	883.035	865.785	1000.18	973.237	847.778	874.41
teurt04020	514.209	436.574	480.696	485.358	1021.77	720.43	661.536	802.263	943.061	823.986	981.274	932.328	1062.08	965.136	1193.91	921.606	872.796
teurt03543	1353.93	1316.48	1083.03	950.816	815.716	919.768	795.978	754.232	868.531	769.942	889.753	857.613	800.218	944.87	694.36	778.345	863.072
teurt10591	1452.28	1412.45	1294.88	1201.52	1243.52	1343.89	1156.02	1207.65	549.975	460.426	520.487	528.34	391.634	410.249	339.882	380.691	852.997
teurt03934	629.25	550.633	600.702	655.795	1233.55	1039.5	943.222	1021.79	739.24	662.951	1019.75	910.037	898.071	805.436	904.364	807.175	852.623
teurt09439	1000.24	905.193	1017.4	1129.55	837.434	788.624	800.647	844.403	935.926	809.28	1088.23	1022.34	802.341	803.764	819.457	812.636	840.918
teurt04525	991.287	831.579	1015.07	1117.18	731.471	689.986	663.637	764.191	783.47	686.352	1022.79	900.26	836.192	850.474	954.29	766.471	833.885
teurt06911	826.031	766.839	864.925	840.57	1017.65	986.603	956.029	1050.37	540.72	373.115	630.881	572.193	884.639	809.39	926.126	818.662	833.301
teurt04524	1015.54	840.065	921.774	1043.23	782.452	692.961	685.793	784.177	815.098	681.804	888.817	838.563	869.767	771.031	972.622	753.456	826.831
teurt10498	966.446	833.958	1073.82	1190	773.268	684.941	749.244	808.25	646.08	601.522	1028.37	880.693	853.672	793.257	1027.17	818.225	826.091
teurt03449	772.381	836.401	756.604	767.886	819.931	828.396	730.948	768.766	848.307	743.802	848.875	831.005	977.296	879.039	844.535	802.222	824.163
teurt02442	910.467	804.344	980.631	1032.34	830.971	758.518	785.135	866.705	650.452	573.749	848.595	762.394	839.987	810.737	890.112	785.728	820.854
teurt04674	889.241	755.64	965.867	1116.83	707.697	621.379	604.052	707.59	664.053	598.21	919.464	774.023	1015.54	900.477	1302.93	847.63	810.827
teurt10154	880.166	790.483	988.05	1067.28	704.273	673.278	723.342	768.86	749.345	651.132	1009.84	903.403	809.881	832.609	876.39	806.927	808.404
teurt09250	807.183	710.372	828.798	976.948	687.758	646.455	648.078	735.047	808.041	718.976	1054.6	845.797	880.724	825.297	1061.17	748.022	807.612
teurt07249	805.487	824.955	788.076	793.073	627.108	611.668	695.703	633.862	769.136	703.167	859.021	865.522	925.585	1091.98	985.49	1047.69	799.28
teurt00931	328.657	282.706	348.614	366.371	1195.72	944.303	954.453	1020.41	598.259	713.884	762.718	692.051	992.024	1148.33	1109.67	824.309	793.514
teurt04925	1089.91	912.401	1160.82	1277.21	721.261	670.79	681.652	780.636	619.221	600.548	934.828	799.205	847.379	731.813	1116.76	718.801	789.92
teurt05860	705.409	670.543	799.301	845.477	1015.26	784.695	705.241	745.826	497.627	583.339	760.507	784.714	1161.26	1075.54	1242.78	1167.71	784.705
teurt11001	781.782	702.662	817.434	885.791	725.151	657.292	689.78	737.759	707.339	639.005	897.56	786.008	894.329	804.847	972.794	792.227	783.895
teurt03159	815.239	709.778	807.828	961.817	779.108	706.843	780.109	775.75	711.3	513.682	713.373	577.512	852.786	828.498	968.539	776.443	777.775
teurt02149	670.762	651.845	637.844	626.154	363.934	396.207	341.26	354.658	953.045	877.908	1193.7	1011.78	1085.77	1165.65	1120.08	973.75	774.335
teurt09967	762.895	732.065	942.014	1033.1	727.539	702.162	772.559	783.942	679.887	562.708	846.866	767.159	871.238	775.762	977.225	869.724	774.16
teurt05736	694.978	766.657	651.545	770.632	1505.11	1448.05	1569.66	1497.2	633.048	492.629	600.679	678.462	749.002	828.643	862.289	793.752	768.644
teurt05119	775.884	674.821	654.866	765.305	748.567	613.143	597.774	647.125	891.845	663.524	884.571	862.068	957.605	806.326	1039.24	771.693	768.499
teurt05746	650.173	638.601	639.299	658.477	747.508	756.588	758.35	766.587	652.349	623.323	847.483	797.937	1013.01	962.278	1073.3	960.343	757.469
teurt04438	894.076	853.475	702.44	660.24	666.933	711.973	643.317	628.308	771.929	757.288	774.026	737.363	754.49	1060.81	613.051	820.282	745.927
teurt04631	872.348	791.819	944.872	1036.91	705.569	659.726	692.592	740.083	657.868	576.135	855.19	750.27	723.472	752.887	830.474	709.602	745.177
teurt09724	869.222	823.252	813.883	730.717	439.567	496.821	461.475	458.531	827.304	617.652	730.981	706.174	856.136	816.406	761.377	754.777	742.879
teurt08644	353.335	309.976	353.051	350.305	788.208	799.615	710.287	850.729	713.302	477.823	759.665	631.959	957.908	916.445	1076.04	916.05	736.484
teurt11253	610.18	571.508	459.85	448.614	978.479	937.957	1124.06	773.578	1317.89	1034.22	1047.32	1140.18	503.176	625.861	458.586	691.863	732.721
teurt05354	761.458	651.666	812.066	892.992	784.112	667.776	720.44	780.709	695.156	577.947	826.372	720.33	695.47	737.196	755.709	677.378	728.818
teurt00390	782.031	719.89	938.19	995.257	624.804	593.758	625.968	711.956	592.314	549.198	900.036	817.086	746.392	710.544	877.23	737.474	728.682
teurt10334	756.417	686.723	615.281	1154.77	1608.72	1217.36	1410.8	1248.97	783.188	648.219	606.261	639.97	695.266	700.04	811.771	484.569	728.228
teurt00891	611.111	610.515	692.664	731.072	694.223	653.377	676.898	716.301	831.402	657.883	909.651	886.545	834.96	791.438	892.899	891.416	723.687
teurt08379	841.336	757.982	944.313	1070.96	618.259	595.911	599.431	668.116	687.419	638.083	827.52	715.436	701.271	715.696	846.385	612.856	708.353
teurt09542	613.367	707.22	780.553	770.245	506.143	526.044	592.075	599.899	695.881	555.697	718.811	701.644	781.286	821.251	811.952	921.057	704.432
teurt04785	629.013	664.926	810.242	836.5	712.877	702.084	690.924	708.888	654.957	581.078	853.239	787.385	703.146	567.369	811.191	682.47	702.615
teurt10601	796.996	685.782	812.352	918.533	696.988	613.049	623.88	728.36	671.905	544.793	702.533	625.466	717.873	705.759	758.531	643.713	699.761
teurt08360	796.874	698.454	824.672	1007.44	699.025	575.991	564.412	674.021	556.014	570.606	867.707	679.992	755.622	803.409	876.696	637.86	698.739
teurt00704	838.993	786.965	921.877	1049.16	563.489	536.749	548.957	594.259	552.269	484.62	696.413	624.434	697.955	755.226	803.055	728.231	697.184
teurt10301	800.507	703.505	607.55	641.112	1386.45	1067.93	1076.77	1065.45	859.076	637.29	642.971	722.829	647.312	597.406	555.856	687.205	695.355
teurt07550	842.936	701.375	853.987	927.312	683.303	589.04	604.354	662.158	581.937	500.51	760.304	643.211	704.088	710.852	798.764	665.503	692.339
teurt07343	793.777	704.584	812.203	941.535	644.925	580.69	606.028	633.267	631.918	519.261	757.154	695.286	685.64	706.179	772.945	656.655	690.463
teurt05774	759.67	607.208	852.589	942.694	577.481	528.122	556.594	653.383	524.704	478.427	840.312	703.456	715.256	705.057	870.432	667.065	685.261
teurt03181	865.32	770.338	880.2	972.403	686.45	620.345	625.652	678.002	573.835	499.316	758.69	669.781	741.127	660.752	828.461	647.429	682.226
teurt02088	654.078	540.51	641.205	698.047	684.646	674.902	659.625	775.539	507.287	483.292	708.315	633.169	813.606	691.574	991.16	687.638	679.774
teurt00193	674.944	609.166	673.823	647.544	571.51	657.222	666.679	637.609	771.013	706.126	955.26	917.836	729.214	623.44	715.279	699.925	674.383
teurt06279	633.323	538.975	533.05	539.746	751.238	714.999	738.9	802.437	303.407	206.927	277.212	262.722	956.743	823.102	880.739	774.382	674.161
teurt08717	799.791	693.545	796.684	911.339	624.852	575.542	584.766	616.947	657.498	571.428	748.686	667.03	680.12	687.138	744.097	620.097	673.575
teurt07716	771.097	696.47	802.652	852.265	694.24	662.958	622.443	692.703	628.237	563.726	782.468	657.045	593.03	674.053	620.311	582.789	668.505
teurt10554	674.832	637.094	723.018	657.604	649.722	689.671	706.775	765.45	584.566	661.247	1094.49	910.919	631.956	568.109	731.694	580.183	668.039
teurt08793	799.033	734.876	877.042	917.008	765.583	623.467	680.446	683.506	589.192	489.733	620.344	544.785	652.18	613.57	761.096	591.757	666.313
teurt08958	564.949	699.367	716.977	666.971	660.431	696.764	736.938	688.844	664.869	508.589	645.277	792.137	617.84	562.045	554.817	688.973	665.92
teurt08690	210.949	172.328	243.36	244.975	839.52	900.111	941.498	900.811	694.797	503.614	751.304	636.305	771.223	601.348	905.167	620.332	665.551
teurt02457	810.254	731.143	811.081	916.014	662.022	612.982	610.506	632.172	699.088	583.772	725.83	714.901	667.35	630.722	654.363	629.14	664.686
teurt07404	728.036	646.16	727.586	750.868	664.642	609.057	610.68	628.421	663.231	586.034	821.112	740.891	657.564	577.522	666.807	612.832	660.398
teurt07723	740.416	653.177	809.469	913.098	582.686	549.455	555.513	594.35	583.709	577.651	880.233	723.48	726.904	661.684	927.184	629.378	657.43
teurt07543	553.404	537.952	648.572	648.15	707.291	811.187	733.475	653.178	476.693	479.365	542.381	493.007	886.744	839.948	1146.18	820.972	650.875
teurt06720	572.832	514.741	549.278	548.517	701.247	625.522	577.375	629.055	670.473	575.924	865.567	754.11	842.386	718.97	866.957	767.814	649.764
teurt03447	811.549	650.59	803.338	947.587	563.231	526.029	548.286	646.555	547.171	490.187	719.726	662.167	643.094	677.097	811.056	634.783	648.572
teurt04442	662.925	637.204	725.923	702.059	588.106	585.917	590.954	615.389	514.181	470.113	665.045	560.816	663.18	746.304	712.031	656.74	646.972
teurt08780	757.449	636.76	751.966	865.434	590.979	532.374	520.58	578.22	1042.42	900.921	1198.84	1081.74	613.186	638.297	647.384	590.077	642.841
teurt00364	717.613	623.748	718.507	794.964	604.033	545.606	560.252	629.719	532.839	479.979	689.83	584.857	688.717	734.703	739.894	652.474	641.097
teurt01806	674.945	626.438	709.348	730.478	571.578	528.173	541.167	579.797	513.262	444.853	690.062	597.306	704.958	716.612	751.031	645.894	636.166
teurt07286	927.335	822.568	834.993	789.046	754.191	697.525	681.792	779.714	519.148	357.335	553.614	537.868	575.943	472.924	538.223	589.48	635.636
teurt06040	539.778	466.719	612.477	640.194	869.198	738.126	574.233	725.603	451.879	630.34	940.202	518.505	784.118	1081.61	1039.62	622.624	635.267
teurt06915	666.632	657.761	684.383	657.74	504.689	564.964	529.077	527.514	591.464	492.388	609.469	537.533	750.051	769.36	735.468	696.73	633.605
teurt09555	692.636	694.317	859.912	952.251	610.093	541.136	559.768	632.775	569.996	485.385	726.345	644.566	609.305	622.265	641.403	552.004	627.52
teurt06039	521.396	537.855	593.579	655.665	479.603	390.054	319.107	401.609	678.962	834.185	1187.21	719.323	664.534	847.765	889.938	557.845	624.622
teurt04976	612.235	696.787	627.481	578.362	459.39	526.693	505.783	471.924	647.523	537.816	673.621	662.765	652.18	735.787	584.046	700.538	619.858
teurt03044	655.48	644.424	618.329	648.951	376.701	445.513	391.689	369.472	621.28	475.102	578.156	511.542	934.62	859.542	1037.33	874.23	619.804
teurt09123	721.372	593.019	938.852	1106.51	621.088	584.077	621.673	705.259	333.338	336.292	601.171	473.392	637.347	577.603	900.591	604.891	612.989
teurt09522	630.273	644.184	614.167	649.253	632.189	582.631	565.203	551.079	624.164	511.231	608.142	587.85	626.202	673.579	577.868	583.874	611.155
teurt10442	691.725	657.763	711.717	752.906	821.195	685.044	742.841	694.294	475.667	409.811	535.511	472.482	238.672	200.165	276.33	219.515	596.637
teurt10186	651.656	590.524	650.591	702.422	490.947	451.2	458.305	500.269	590.371	504.08	699.006	623.999	565.748	620.333	608.081	583.863	590.447
teurt03859	790.617	608.782	712.226	666.252	852.508	991.883	1027.19	1038.76	516.269	410.233	569.187	524.186	414.206	370.635	436.616	398.878	588.985
teurt02560	722.984	611.824	774.359	872.749	538.862	484.121	482.495	566.685	539.548	471.693	703.978	613.268	568.961	588.776	694.618	550.358	578.869
teurt05629	641.843	559.792	694.687	745.219	560.068	517.531	547.434	589.985	505.111	438.607	627.324	565.92	600.188	580.804	627.023	569.982	575.393
teurt05551	510.107	507.586	611.907	681.722	567.682	521.764	509.211	581.479	527.603	430.792	622.412	539.492	704.052	714.072	782.372	650.527	574.581
teurt06072	546.565	537.932	575.361	606.079	574.076	569.187	553.722	561.912	549.774	459.159	622.873	562.228	695.531	607.07	683.754	601.934	571.631
teurt06023	389.125	354.115	364.083	355.79	637.169	596.829	576.981	591.684	534.456	455.604	558.49	485.382	761.941	609.701	744.72	666.353	567.736
teurt02460	656.761	597.51	670.002	745.71	560.862	517.883	530.375	565.001	567.525	494.188	660.818	612.593	549.815	511.766	567.165	509.491	566.083
teurt10742	674.891	600.029	662.864	736.487	556.564	544.417	523.544	554.055	558.82	505.557	627.047	546.522	601.509	592.968	572.966	550.688	565.893
teurt03842	541.518	574.403	505.052	482.768	481.339	563.245	533.448	500.78	678.546	561.691	657.319	683.549	662.568	723.34	563.581	695.017	563.413
teurt02152	670.598	651.529	735.741	639.085	462.352	511.797	465.335	513.304	409.201	397.712	440.003	378.782	654.053	711.198	628.665	596.079	554.691
teurt05514	647.137	595.651	689.147	733.226	555.46	500.304	529.39	568.193	515.099	463.205	618.151	608.265	493.79	550.459	522.791	534.392	552.959
teurt04597	569.181	576.353	584.211	547.168	530.889	533.389	554.788	505.197	582.948	442.683	562.378	593.285	549.082	512.41	499.255	591.764	551.935
teurt10664	696.203	638.01	684.008	746.736	563.471	514.155	546.235	577.256	544.033	469.068	556.479	552.627	507.486	530.752	511.161	513.695	549.431
teurt03894	538.878	510.515	531.527	552.278	544.305	438.457	399.135	437.095	585.621	470.689	602.816	618.937	638.329	573.899	681.804	597.026	548.292
teurt09078	504.469	441.359	589.224	680.823	451.053	446.686	461.827	494.377	527.387	444.44	641.78	565.238	731.915	656.95	918.565	647.95	546.312
teurt05059	568.091	541.169	576.312	610.011	653.908	631.205	718.579	672.816	538.051	402.022	547.301	524.85	359.383	284.851	388.838	317.417	544.235
teurt10512	652.879	526.591	652.06	782.536	501.992	425.672	429.127	483.552	520.881	454.755	632.439	550.001	610.765	576.134	666.708	507.43	538.296
teurt06066	578.6	531.881	557.054	497.141	474.798	511.778	474.34	493.276	502.041	424.6	561.349	541.154	615.049	620.664	573.698	572.981	536.517
teurt03176	605.75	537.367	673.947	744.165	472.236	460.935	481.382	519.613	459.066	406.44	675.761	564.851	557.629	527.431	674.969	512.937	532.399
teurt10361	651.363	616.507	692.617	723.925	529.28	510.089	529.311	558.071	527.012	444.562	615.158	593.569	501.653	484.134	521.592	510.296	529.295
teurt11294	550.377	506.71	529.312	620.481	565.1	516.94	522.548	543.988	530.741	412.307	527.867	523.605	561.338	488.36	571.793	509.033	528.59
teurt05086	531.157	480.361	516.876	541.116	663.002	621.745	714.644	653.508	522.242	440.453	551.182	577.3	471.101	479.596	438.665	475.579	526.699
teurt11151	612.237	506.749	638.743	669.135	527.007	495.109	461.911	520.867	474.186	427.316	630.498	509.807	559.285	561.554	610.677	514.428	523.937
teurt01952	518.011	526.56	548.487	506.563	478.52	536.76	474.749	510.104	500.196	415.051	528.104	485.704	731.401	666.48	705.124	607.247	522.285
teurt04300	545.908	610.834	594.272	563.936	468.159	511.582	506.888	459.721	598.569	483.932	566.107	600.359	467.879	483.082	410.256	531.091	521.337
teurt04656	595.427	536.768	592.133	725.291	488.962	427.114	448.955	522.56	467.244	419.969	625.617	518.02	529.645	508.964	565.159	467.342	520.29
teurt07272	513.253	495.321	620.494	630.01	940.424	903.254	935.411	976.787	364.865	312.312	525.849	452.194	482.178	484.394	531.513	477.224	519.551
teurt05096	565.755	558.864	514.174	573.668	525.357	520.811	524.693	502.863	524.736	413.102	508.851	524.712	439.593	414.162	436.689	449.658	517.493
teurt03343	544.864	473.41	516.971	574.071	522.114	488.184	466.637	514.969	428.331	383.813	515.29	451.32	729.774	583.95	834.3	579.882	516.13
teurt08691	258.767	201.238	310.225	283.273	932.957	1019.02	1103.07	1052.63	448.971	342.965	529.955	440.486	749.673	499.432	971.649	578.372	514.694
teurt03490	619.055	545.08	662.033	720.234	397.774	380.405	394.955	430.258	370.461	343.773	515.569	510.508	472.522	539.544	561.672	524.574	513.038
teurt02578	558.583	453.473	436.873	454.013	531.48	515.818	503.891	518.795	498.945	462.317	508.564	483.6	587.72	666.011	575.75	600.495	512.191
teurt00424	643.869	675.885	682.864	622.291	421.451	444.676	454.403	424.53	496.631	427.932	571.491	576.504	497.423	518.808	466.068	521.38	508.115
teurt03703	503.934	507.309	416.176	410.789	804.277	703.942	745.571	687.3	501.258	449.246	456.591	534.79	453.103	525.89	391.534	556.403	505.622
